# Supplementary material for: Insights into the Immunological Properties of Intrinsically Disordered Malaria Proteins Using Proteome Scale Predictions
Source: PLoS One. 2015 Oct 29;10(10):e0141729. doi: 10.1371/journal.pone.0141729 (PMC4626106; doi:10.1371/journal.pone.0141729)
Supplement: S1 File — (ZIP) [file pone.0141729.s006.zip]

Archive with 124 entries (90 files):
- Scripts_final/
- Scripts_final/scrambled_seqs_input
- Scripts_final/readme.txt
- Scripts_final/test.fasta
- Scripts_final/Master_input_script
- Scripts_final/TREKS_scripts/
- Scripts_final/TREKS_scripts/treks_test_data
- Scripts_final/TREKS_scripts/treks_processing.py
- Scripts_final/TREKS_scripts/readme
- Scripts_final/SNP_scripts/
- Scripts_final/SNP_scripts/readme
- Scripts_final/SNP_scripts/SNP_cleanup.pl
- Scripts_final/SNP_scripts/SNP_data_example.txt
- Scripts_final/NetMHC_input_scripts/
- Scripts_final/NetMHC_input_scripts/data_retrieval_NetMHC.pl
- Scripts_final/NetMHC_input_scripts/process_mhc_binary.py
- Scripts_final/NetMHC_input_scripts/data_consolidation_netMHCI.py
- Scripts_final/NetMHC_input_scripts/alleles_used
- Scripts_final/NetMHC_input_scripts/seq_input_script_netMHC.pl
- Scripts_final/NetMHC_input_scripts/Epitope_binary_assignment_NetMHC.pl
- Scripts_final/NetMHCII_input_scripts/
- Scripts_final/NetMHCII_input_scripts/alleles_used
- Scripts_final/NetMHCII_input_scripts/data_consolidation_netMHCII.py
- Scripts_final/NetMHCII_input_scripts/seq_input_script_netMHCII.pl
- Scripts_final/NetMHCII_input_scripts/process_mhcII_binary.py
- Scripts_final/NetMHCII_input_scripts/Epitope_Binary_Assignment_MHCII.pl
- Scripts_final/NetMHCII_input_scripts/data_retrieval_netMHCII.pl
- Scripts_final/Misc_scripts/
- Scripts_final/Misc_scripts/process_seqs.py
- Scripts_final/Data/
- Scripts_final/Data/apiloc_summary.csv
- Scripts_final/Data/apiloc_data
- Scripts_final/SQL_Setup/
- Scripts_final/SQL_Setup/conf.ini
- Scripts_final/SQL_Setup/Data_Insert.py
- Scripts_final/SQL_Setup/Data_Insert_Other_species.py
- Scripts_final/SQL_Setup/Data_Insert_scrambled_mhc.py
- Scripts_final/SQL_Setup/SQL_setup.py
- Scripts_final/SQL_Setup/__init__.py
- Scripts_final/SQL_Setup/SQL_setup_scrambled_mhc.py
- Scripts_final/Bepipred_input_scripts/
- Scripts_final/Bepipred_input_scripts/data_retrieval_Bepipred.pl
- Scripts_final/Bepipred_input_scripts/seq_input_script_bepipred.pl
- Scripts_final/Results/
- Scripts_final/Results/conf.ini
- Scripts_final/Results/.Rhistory
- Scripts_final/Disopred_input_scripts/
- Scripts_final/Disopred_input_scripts/data_retrieval_disopred3.pl
- Scripts_final/Data/logs/
- Scripts_final/Results/Apiloc_Disorder/
- Scripts_final/Results/Apiloc_Disorder/Generate_apiloc_plots.R
- Scripts_final/Results/Apiloc_Disorder/get_disorder_and_apiloc_data_SQL_calls
- Scripts_final/Results/Apiloc_Disorder/.Rhistory
- Scripts_final/Results/Bepipred_Analysis/
- Scripts_final/Results/Bepipred_Analysis/Bepipred_Data_Extract.py
- Scripts_final/Results/Bepipred_Analysis/.Rhistory
- Scripts_final/Results/Bepipred_Analysis/conf.ini
- Scripts_final/Results/Bepipred_Analysis/Bepipred_plot.R
- Scripts_final/Results/Disorder_Analysis/
- Scripts_final/Results/Disorder_Analysis/Disorder_Comparison.R
- Scripts_final/Results/Disorder_Analysis/SQL_calls.py
- Scripts_final/Results/Disorder_Analysis/conf.ini
- Scripts_final/Results/SNP_analysis/
- Scripts_final/Results/SNP_analysis/.Rhistory
- Scripts_final/Results/SNP_analysis/SNP_Proportion_Results
- Scripts_final/Results/SNP_analysis/SNP_Proportions_SQL_calls
- Scripts_final/Results/MHC_distribution/
- Scripts_final/Results/MHC_distribution/process_MHC_disorder_data_for_figures.R
- Scripts_final/Results/MHC_distribution/.Rhistory
- Scripts_final/Results/MHC_distribution/get_mhcII_counts.py
- Scripts_final/Results/MHC_distribution/get_mhc_counts.py
- Scripts_final/Results/Individual_disorder_data/
- Scripts_final/Results/Individual_disorder_data/get_individual_disorder_profiles.py
- Scripts_final/Results/Tandem_Repeat_Analysis/
- Scripts_final/Results/Tandem_Repeat_Analysis/SQL_get_tandem_repeat_numbers
- Scripts_final/Results/Tandem_Repeat_Analysis/.Rhistory
- Scripts_final/Results/Tandem_Repeat_Analysis/generate_plots.R
- Scripts_final/Results/Tandem_Repeat_Analysis/get_apiloc_tandem_repeat_counts.py
- Scripts_final/Results/MHC_disorder_sequence_analysis/
- Scripts_final/Disopred_input_scripts/Scripts_to_run_BLAST_separately/
- Scripts_final/Disopred_input_scripts/Scripts_to_run_BLAST_separately/makemat_prepare_script.pl
- Scripts_final/Disopred_input_scripts/Scripts_to_run_BLAST_separately/seq_input_disopred_blast.pl
- Scripts_final/Disopred_input_scripts/Scripts_to_run_BLAST_separately/instructions
- Scripts_final/Disopred_input_scripts/Scripts_to_run_BLAST_separately/batch_run.py
- Scripts_final/Disopred_input_scripts/Scripts_to_run_BLAST_separately/run_disopred_with_mtx_file.pl
- Scripts_final/Results/Bepipred_Analysis/bepipred_apiloc_analysis/
- Scripts_final/Results/Bepipred_Analysis/bepipred_apiloc_analysis/.Rhistory
- Scripts_final/Results/Bepipred_Analysis/bepipred_apiloc_analysis/get_apiloc_bepipred_counts.py
- Scripts_final/Results/Bepipred_Analysis/bepipred_apiloc_analysis/generate_apiloc_plots.R
- Scripts_final/Results/SNP_analysis/apiloc_snp_analysis/
- Scripts_final/Results/SNP_analysis/apiloc_snp_analysis/generate_apiloc_plots.R
- Scripts_final/Results/SNP_analysis/apiloc_snp_analysis/get_apiloc_snp_counts.py
- Scripts_final/Results/SNP_analysis/apiloc_snp_analysis/.Rhistory
- Scripts_final/Results/MHC_distribution/MHC_scrambled_analysis/
- Scripts_final/Results/MHC_distribution/MHC_scrambled_analysis/process_scrambled_MHC_disorder_data_for_figures.R
- Scripts_final/Results/MHC_distribution/MHC_scrambled_analysis/.Rhistory
- Scripts_final/Results/MHC_distribution/MHC_scrambled_analysis/get_scrambled_mhc_counts.py
- Scripts_final/Results/MHC_distribution/MHC_scrambled_analysis/get_scrambled_mhcII_counts.py
- Scripts_final/Results/MHC_distribution/Apiloc_MHC_analysis/
- Scripts_final/Results/MHC_distribution/Apiloc_MHC_analysis/get_apiloc_mhcII_counts.py
- Scripts_final/Results/MHC_distribution/Apiloc_MHC_analysis/get_apiloc_mhc_counts.py
- Scripts_final/Results/MHC_distribution/Apiloc_MHC_analysis/.Rhistory
- Scripts_final/Results/MHC_distribution/Apiloc_MHC_analysis/process_MHC_apiloc_disorder_data_for_figures.R
- Scripts_final/Results/MHC_disorder_sequence_analysis/MHCI/
- Scripts_final/Results/MHC_disorder_sequence_analysis/MHCI/instructions.txt
- Scripts_final/Results/MHC_disorder_sequence_analysis/MHCI/Peptide_sequence_scoring_MHC.py
- Scripts_final/Results/MHC_disorder_sequence_analysis/MHCI/.Rhistory
- Scripts_final/Results/MHC_disorder_sequence_analysis/MHCI/Total_score.py
- Scripts_final/Results/MHC_disorder_sequence_analysis/MHCI/generate_plots.R
- Scripts_final/Results/MHC_disorder_sequence_analysis/MHCII/
- Scripts_final/Results/MHC_disorder_sequence_analysis/MHCII/Peptide_sequence_scoring_MHCII.py
- Scripts_final/Results/MHC_disorder_sequence_analysis/MHCII/generate_plots.R
- Scripts_final/Results/MHC_disorder_sequence_analysis/MHCII/instructions.txt
- Scripts_final/Results/MHC_disorder_sequence_analysis/MHCII/Total_score.py
- Scripts_final/Results/MHC_disorder_sequence_analysis/MHCII/.Rhistory
- Scripts_final/Results/MHC_distribution/MHC_scrambled_analysis/Scrambled_sequence_generation/
- Scripts_final/Results/MHC_distribution/MHC_scrambled_analysis/Scrambled_sequence_generation/random_seq_gen.py
- Scripts_final/Results/MHC_distribution/MHC_scrambled_analysis/Scrambled_sequence_generation/Get_sequences_SQL_calls
- Scripts_final/Results/MHC_disorder_sequence_analysis/MHCI/Mixed/
- Scripts_final/Results/MHC_disorder_sequence_analysis/MHCI/Ordered/
- Scripts_final/Results/MHC_disorder_sequence_analysis/MHCI/Disordered/
- Scripts_final/Results/MHC_disorder_sequence_analysis/MHCII/Ordered/
- Scripts_final/Results/MHC_disorder_sequence_analysis/MHCII/Mixed/
- Scripts_final/Results/MHC_disorder_sequence_analysis/MHCII/Disordered/
