# Supplementary material for: Insights into the Immunological Properties of Intrinsically Disordered Malaria Proteins Using Proteome Scale Predictions
Source: PLoS One. 2015 Oct 29;10(10):e0141729. doi: 10.1371/journal.pone.0141729 (PMC4626106; doi:10.1371/journal.pone.0141729)
Supplement: S1 File — (ZIP) [file pone.0141729.s006.zip › Scripts_final/scrambled_seqs_input]

#!/bin/bash

### Short script to take randomised sequences and run them through all predictors.
### All randomised sequence files should be named as below, and in the same folder as this script.

#Replace with directory containing script files
script_dir=~/Computational_Programs/Scripts_final

cd $script_dir

for i in randomized_seq_1 randomized_seq_2 randomized_seq_3 randomized_seq_4
do
    ./Master_input_script $i
done
