# Supplementary material for: Insights into the Immunological Properties of Intrinsically Disordered Malaria Proteins Using Proteome Scale Predictions
Source: PLoS One. 2015 Oct 29;10(10):e0141729. doi: 10.1371/journal.pone.0141729 (PMC4626106; doi:10.1371/journal.pone.0141729)
Supplement: S1 File — (ZIP) [file pone.0141729.s006.zip › Scripts_final/readme.txt]

This document describes the general workflow described in this paper.
This workflow can be broken into a number of distinct sections:

1) Data generation using a number of computational algorithms

2) Storage of data in an SQL database for further analysis

3) Analysis of data and generation of figures.

---------------------------------------------
---------------------------------------------

1) Data generation

Data was generated using the following algorithms/programs,
which the user will need to download and install:

 - NetMHC-3.0
 - NetMHCII-2.2
 - BepiPred 1.0b
 - DisoPred3
 - T-REKS

Sequences for input into each of these predictors should be in FASTA format,
with multiple sequences in the one file.  We obtained all Plasmodium 
sequences from PlasmoDB.

--- NetMHC, NetMHCII, BepiPred ---

Generation of data from NetMHC, NetMHCII and BepiPred was managed using 
a number of custom scripts, which can be called in a single run using 
the 'Master_input_script' with the name of your sequence fasta file as
the first argument. You first need to edit this script to change the path
to suit your system (first uncommented line).  Then run as:

$ cd ~/some_path.../Scripts_final
$ Master_input_script example_fasta

You will also need to set the location for the installed bepipred script within 
the file located at './Bepipred_input_scripts/seq_input_script_bepipred.pl' 
(line 58). This is not required for NetMHC or NetMHCII as install of these 
programs involves adding a symlink to the users path.

--- DisoPred3 ---

DisoPred3 utilises a BLAST search against a large reference set to create an 
initial sequence profile, and is hence computationally intensive. For this 
reason, and because blastpgp gave occassional errors when run under Ubuntu, 
we ran the BLAST search on several Windows machines before submitting BLAST 
output files (.mtx files) to the DisoPred algorithm in a single run.
We supply our scripts for performing this here, although it is suggested to
run DisoPred3 as suggested by the DisoPred authors if not running a large number
of proteins.

--- TREKS ---

T-REKS runs as a standalone JAVA applet.  Output data from this was copied 
into a separate file, and then processed using the script contained in the 
'TREKS_scripts' folder.

--- Additional Data ---

Additional data from PlasmoDB (SNP data) and protein sequence data was 
processed using scripts under the relevant folders ('SNP_scripts' and 
'Misc_scripts' folders) before being placed in the 'Data' folder.


---------------------------------------------
---------------------------------------------

2) SQL database

All data was stored in a PostgreSQL database.  This needs to be set up 
accordingly, with a user name and password specific to your setting.
Username, password and database name need to be stored in 'conf.ini' 
files in both the SQL_setup folder and in the Results folder.  

Make sure that you can log in to psql using:
$ psql -U username_here postgres

The SQL database was set up by running the script 'SQL_Setup/SQL_Setup.py'.
This is just for falciparum, as there was not enough ApiLoc data for other
species.

When all the relevant results files are in the 'Data' folder, data can be 
added to the SQL database using the 'SQL_Setup/Data_Insert.py' script.  All 
data files need to match the names in this script.

Addition of data for species other than falciparum (just disorder and Bepipred
data currently) is handled by the 'SQL_Setup/Data_Insert_Other_Species.py' 
script.

For analysis of MHC predictions with scrambled sequences, run the scripts
'SQL_Setup/SQL_setup_scrambled_mhc.py' and then 
'SQL_Setup/Data_Insert_scrambled_mhc.py' (scrambled sequence have to be 
generated first, using scripts in the folder 
'Results/MHC_Distribution/MHC_scrambled_analysis/scrambled_sequence_generation'.

---------------------------------------------
---------------------------------------------

3) Analysis of results and figure generation

All scripts for analysis of results are stored under the 'Results' folder.
This is divided up into subfolders for each analysis performed.
Typically, data is obtained from the SQL database using either a raw SQL call, 
or a python script.  Run these first before running the R scripts in the same 
folder.  Each folder (or subfolder) is independent of others, with the exception
of some ApiLoc analysis - you will need to generate data in the 
'Apiloc_Disorder' folder first.

SQL calls can be copied and pasted into a terminal in which postgresql is 
running (start within a terminal using `psql -U username_here database_here`).  
Python scripts can be run without any arguments.

R scripts can be run using RStudio or similar.  For both R scripts and SQL
calls, it is necessary to make sure any paths within the scripts match the
setup on your system. These will be highlighted by comments within each script.
R scripts usually involve a single setwd(...) call at the start of the script 
which will need to be altered.


---------------------------------------------
---------------------------------------------

Final Note & Caution:

Many scripts presented here have evolved during the course of this project,
and may not represent the optimal way of processing data (ie. are not 
optimised for speed or efficiency).

Any comments or queries are welcome:

andrewguy@burnet.edu.au or ramsland@burnet.edu.au or richards@burnet.edu.au
