# Supplementary material for: Insights into the Immunological Properties of Intrinsically Disordered Malaria Proteins Using Proteome Scale Predictions
Source: PLoS One. 2015 Oct 29;10(10):e0141729. doi: 10.1371/journal.pone.0141729 (PMC4626106; doi:10.1371/journal.pone.0141729)
Supplement: S1 File — (ZIP) [file pone.0141729.s006.zip › Scripts_final/test.fasta]

>mal_mito_1  | Plasmodium falciparum 3D7 | cytochrome c oxidase subunit 3 (COX3) | protein  | length=250
FILFSNLSNIKAHLVSYPALTSLYGTSLKYFSVGILFTFNPIILLIFVYSIRESFYSVFS
SLTSGMLSIIISEALLFFTYFWGILHFSLSPYPLSNEGIIITSSRMLILTITFILASASC
MTACLQVFIEKGMSFEISSIICIIYLLGECFASLQTTEYLHLSYHINDTVYTTLFYCVTG
LHFSHVVIGLLLLIIYFIRIIEIYDTSTEWFINSFGISYIVIPHTDQITILYWHFVEIIW
LFIEFLFYSE
>mal_mito_2  | Plasmodium falciparum 3D7 | cytochrome c oxidase subunit 1 (COX1) | protein  | length=478
IFIVLNRYSLITNCNHKTLGLYYLWFSFLFGSYGFLLSVILRTELYSSSLRIIAQENVNL
YNMIFTIHGIIMIFFNIMPGLFGGFGNYFLPILCGSPELAYPRINSISLLLQPIAFVLVI
LSTAAEFGGGTGWTLYPPLSTSLMSLSPVAVDVIIFGLLVSGVASIMSSLNFITTVMHLR
AKGLTLGILSVSTWSLIITSGMLLLTLPVLTGGVLMLLSDLHFNTLFFDPTFAGDPILYQ
HLFWFFGHPEVYILILPAFGVISHVISTNYCRNLFGNQSMILAMGCIAVLGSLVWVHHMY
TTGLEVDTRAYFTSTTILISIPTGTKVFNWICTYMSSNFGMIHSSSLLSLLFICTFTFGG
TTGVILGNAAIDVALHDTYYVIAHFHFVLSIGAIIGLFTTVSAFQDNFFGKNLRENSIVI
LWSMLFFVGVILTFLPMHFLGFNVMPRRIPDYPDALNGWNMICSIGSTMTLFGLLIFK
