# Supplementary material for: Insights into the Immunological Properties of Intrinsically Disordered Malaria Proteins Using Proteome Scale Predictions
Source: PLoS One. 2015 Oct 29;10(10):e0141729. doi: 10.1371/journal.pone.0141729 (PMC4626106; doi:10.1371/journal.pone.0141729)
Supplement: S1 File — (ZIP) [file pone.0141729.s006.zip › Scripts_final/Master_input_script]

#!/bin/bash

#######################################################################################
#######################################################################################
## This script is designed to take a protein sequence input file in FASTA format,
## and run predictors of MHCI, MHCII and linear B-cell epitope binding.             
## The raw data from these predictors will be processed into a                      
## format suitable for storage in an SQL database.
## This script will take multiple sequence FASTA files (ie. whole proteomes).
## Call this script from the directory it is stored in as:
##    ./Master_input_script name_of_fasta.fasta
##
## The input file should be in the "Scripts" folder (same folder as this script)
#######################################################################################
#######################################################################################


#First parameter to pass to shell is the name of the input file (should be in the "Scripts" folder)

#Replace with directory containing script files
script_dir=~/Computational_Programs/Scripts_final

cd $script_dir

#sets variables to use

bepi=$1-bepipred_output_files

mhci=$1-mhci_output_files

mhcii=$1-mhcii_output_files

input=$1

#Call up scripts

echo "Running MHCII Script..."

./NetMHCII_input_scripts/seq_input_script_netMHCII.pl ./$input ./$mhcii > log.txt

echo "Collecting MHCII data for MYSQL input file..."

./NetMHCII_input_scripts/data_retrieval_netMHCII.pl $script_dir/$mhcii $1-MHCII-output > log.txt

./NetMHCII_input_scripts/Epitope_Binary_Assignment_MHCII.pl $1-MHCII-output

python ./NetMHCII_input_scripts/process_mhcII_binary.py $1-MHCII-output-binary

python ./NetMHCII_input_scripts/data_consolidation_netMHCII.py $1-MHCII-output

#Remove raw files - comment out this line if you want to keep these
rm -r ./$input-mhcii_output_files
#Remove original parsed file - comment out this line if you want to keep this
# (This file can become very large!!)
rm -r ./$input-MHCII-output
#Remove binary file - comment out this line if you want to keep this
rm -r ./$input-MHCII-output-binary

mv ./$input-MHCII-output-binary-condensed ./Data/$input-MHCII-output-binary-condensed
mv ./$input-MHCII-output-condensed ./Data/$input-MHCII-output-condensed
mv ./logfile_netmhcII ./Data/logs/logfile_netmhcII

echo "Running MHCI Script..."

./NetMHC_input_scripts/seq_input_script_netMHC.pl ./$input ./$mhci > log.txt

echo "Collecting MHCI data for MYSQL input file..."

./NetMHC_input_scripts/data_retrieval_NetMHC.pl $script_dir/$mhci $1-MHCI-output

./NetMHC_input_scripts/Epitope_binary_assignment_NetMHC.pl $1-MHCI-output

python ./NetMHC_input_scripts/process_mhc_binary.py $1-MHCI-output-binary

python ./NetMHC_input_scripts/data_consolidation_netMHCI.py $1-MHCI-output

#Remove raw files - comment out this line if you want to keep these
rm -r ./$input-mhci_output_files

#Remove original parsed file - comment out this line if you want to keep this
# (This file can become very large!!)
rm -r ./$input-MHCI-output
#Remove binary file - comment out this line if you want to keep this
rm -r ./$input-MHCI-output-binary

mv ./$input-MHCI-output-binary-condensed ./Data/$input-MHCI-output-binary-condensed
mv ./$input-MHCI-output-condensed ./Data/$input-MHCI-output-condensed
mv ./logfile_netmhc ./Data/logs/logfile_netmhc


echo "Running Bepipred Script..."

./Bepipred_input_scripts/seq_input_script_bepipred.pl ./$input ./$bepi

echo "Collecting Bepipred data for MYSQL input file..."

./Bepipred_input_scripts/data_retrieval_Bepipred.pl $script_dir/$bepi $1-Bepipred-output

#Remove raw files - comment out this line if you want to keep these
rm -r ./$input-bepipred_output_files

#remove main log file, but keep log files for each predictor (which should contain all relevant info)
#can use the log.txt file to monitor job progression, while keeping the main terminal output uncluttered.
rm ./log.txt

mv ./$input-Bepipred-output ./Data/$input-Bepipred-output
mv ./logfile_bepipred ./Data/logs/logfile_bepipred
