# Supplementary material for: Insights into the Immunological Properties of Intrinsically Disordered Malaria Proteins Using Proteome Scale Predictions
Source: PLoS One. 2015 Oct 29;10(10):e0141729. doi: 10.1371/journal.pone.0141729 (PMC4626106; doi:10.1371/journal.pone.0141729)
Supplement: S1 File — (ZIP) [file pone.0141729.s006.zip › Scripts_final/TREKS_scripts/treks_test_data]

>mal_mito_3  | Plasmodium falciparum 3D7 | apocytochrome b (cyb) | protein  | length=376
Length: 5 residues - nb: 3  from  347 to 361 - Psim:0.6666666666666666 region Length:15 
LFI-V-
LFFCSG
LFVLV-
**********************

>PF3D7_0100100  | Plasmodium falciparum 3D7 | erythrocyte membrane protein 1, PfEMP1 (VAR) | protein  | length=2163
Length: 1 residues - nb: 10  from  801 to 810 - Psim:1.0 region Length:10 
D
D
D
D
D
D
D
D
D
D
**********************

Length: 2 residues - nb: 8  from  1678 to 1693 - Psim:0.8125 region Length:16 
PP
PP
PP
AP
AP
AP
AP
AP
**********************
