# Supplementary material for: Insights into the Immunological Properties of Intrinsically Disordered Malaria Proteins Using Proteome Scale Predictions
Source: PLoS One. 2015 Oct 29;10(10):e0141729. doi: 10.1371/journal.pone.0141729 (PMC4626106; doi:10.1371/journal.pone.0141729)
Supplement: S1 File — (ZIP) [file pone.0141729.s006.zip › Scripts_final/TREKS_scripts/treks_processing.py]

from sys import argv

######################
######################
## Define Classes ####
######################
######################

class Tandem_Repeat():
    def __init__(self,start,end,psim,no_of_repeats,repeat_length):
        self.start = int(start)
        self.end = int(end)
        self.psim = float(psim)
        self.no_of_repeats = int(no_of_repeats)
        self.repeat_length = int(repeat_length)
        self.length = self.end - self.start + 1

class Protein():
    def __init__(self,length,geneid):
        self.repeats = {}
        self.length = length
        self.geneid = geneid
    

######################
######################
## Define Methods ####
######################
######################

def process_protein(protein,output):
    '''Take raw input from TREKS output, and write a list of all tandem repeat
    regions to file.
    '''
    input_data = protein.split("\n")
    description_line = input_data[0]
    geneID = description_line.split()[0]
    length = description_line.split()[-1][7:]
    
    repeats = get_treks_data(protein)
    
    residue_dict = {}
    
    for repeat in repeats:
        residues = range(repeat.start,repeat.end + 1)
        for residue in residues:
            #Select residues that have the highest PSIM value.  Sort by length
            #if PSIM values are equal (longest repeat region is selected).
            if residue in residue_dict:
                if (repeat.psim > residue_dict[residue].psim or 
                    (repeat.psim == residue_dict[residue].psim and 
                    repeat.length > residue_dict[residue].length)):
                    residue_dict[residue] = repeat
                else:
                    pass
            else:
                residue_dict[residue] = repeat
    #Write to output file.  Will append to existing file.    
    with open(output,'a') as output_file:
        for residue in sorted(residue_dict.keys()):
            residueID = geneID + "_" + str(residue)
            res_info = residue_dict[residue]
            output_data = [residueID,geneID,str(residue),str(res_info.repeat_length),
                            str(res_info.no_of_repeats),str(res_info.psim)[:7]]
            output_file.write("\t".join(output_data) + "\n")
            
        
            
    
def get_treks_data(protein_raw_data):
    '''Process data from TREKS output to give a list of tandem repeat regions,
    with start points, end points and Psim values for each tandem repeat.
    '''
    lines = protein_raw_data.split("\n")
    temp_data = []
    for line in lines:
        split_line = line.split()
        if split_line and split_line[0] == "Length:":
            start = split_line[7]
            end = split_line[9]
            psim = split_line[11][5:]
            repeat_length = split_line[1]
            no_of_repeats = split_line[5]
            temp_data.append(Tandem_Repeat(start,
                                        end,psim,no_of_repeats,repeat_length))
            
    return temp_data
            
            
            

if __name__ == '__main__':

    inputfile = argv[1]
    outputfile = argv[2] + "-treks-data"
    
    with open(argv[1],'r') as input_file:
        data = input_file.read()
        
    protein_data = data.split(">")
    
    for protein in protein_data[1:]:
        process_protein(protein,outputfile)
    
           
