# Supplementary material for: Insights into the Immunological Properties of Intrinsically Disordered Malaria Proteins Using Proteome Scale Predictions
Source: PLoS One. 2015 Oct 29;10(10):e0141729. doi: 10.1371/journal.pone.0141729 (PMC4626106; doi:10.1371/journal.pone.0141729)
Supplement: S1 File — (ZIP) [file pone.0141729.s006.zip › Scripts_final/TREKS_scripts/readme]

Data for analysis of tandem repeats was obtained from the T-REKS program.
This program runs as a standalone Java applet, and hence raw data must be 
copied directly from this applet and pasted into an empty document.

The TREKS program was run with filtering of overlapping repeats DISABLED,
as this removes all repeats that overlapping (rather than just choosing
to display the best repeat).  To manually remove overlapping repeats, 
and choose the 'best' repeat (highest PSIM value, then longest repeat if
PSIM values match), we run the 'treks_processing.py' script, which 
also parses data into a format amenable for storage in an SQL database.

Run this script as:

python treks_processing.py name_of_input output_prefix

Use the same output prefix that is used for all other files (eg. 
falciparum3D7.fasta or similar)

The processed data should then be moved to the 'Data' folder in preparation
for insertion into SQL database.
