# Supplementary material for: Insights into the Immunological Properties of Intrinsically Disordered Malaria Proteins Using Proteome Scale Predictions
Source: PLoS One. 2015 Oct 29;10(10):e0141729. doi: 10.1371/journal.pone.0141729 (PMC4626106; doi:10.1371/journal.pone.0141729)
Supplement: S1 File — (ZIP) [file pone.0141729.s006.zip › Scripts_final/SNP_scripts/readme]

SNP data was downloaded from PlasmoDB, and this folder contains a small script
to process this data into a format for storage in an SQL database.
Call this script using:

$ perl SNP_cleanup.pl name_of_data_file prefix_for_output

where the 'prefix_for_output' term is replaced with the name of your proteome
sequence fasta file (eg. falciparum.fasta). This is required for the SQL data 
insert script to function.
