# Supplementary material for: Insights into the Immunological Properties of Intrinsically Disordered Malaria Proteins Using Proteome Scale Predictions
Source: PLoS One. 2015 Oct 29;10(10):e0141729. doi: 10.1371/journal.pone.0141729 (PMC4626106; doi:10.1371/journal.pone.0141729)
Supplement: S1 File — (ZIP) [file pone.0141729.s006.zip › Scripts_final/SNP_scripts/SNP_cleanup.pl]

#!/usr/bin/perl

use strict;
use warnings;
use File::Basename;

my $output_name = $ARGV[1];
open OUTPUT, "> $output_name-SNP-Data" or die "Can't open output file: $!";
open IN, "$ARGV[0]" or die "Can't open output file: $!";


###mainblock###

my $junk = <IN>; 						#remove first line (column names)
my $count = 0;							#Start a counter
my @record = <IN>;						#read input file into memory

foreach my $i (@record) {				#perform cleanup on each line of data file
    $count++;
    analysis($i);
}

close OUTPUT;

###sub for data extraction from text file#####

sub analysis {

    chomp $_[0];											#Remove newline characters

    my(@dataLines)=split/\t/,$_[0]; 						#split data line into tab-delimited strings

    my @newData = @dataLines[6,0,2,3,5,7,9,10,11];			#Subset data of interest

    for (@newData) {
        s/null/-/;											#Replace instances of 'null' with '-'
        }

    unless($newData[2] eq "non-coding" || $newData[5] eq "-") { 	#Filter out non-coding SNPs and SNPs without an assigned residue ID
        print OUTPUT join("\t",@newData);								#Print to output file with tab delimiting
        print OUTPUT "\n";												#Print newline
    }

}
