# Supplementary material for: Insights into the Immunological Properties of Intrinsically Disordered Malaria Proteins Using Proteome Scale Predictions
Source: PLoS One. 2015 Oct 29;10(10):e0141729. doi: 10.1371/journal.pone.0141729 (PMC4626106; doi:10.1371/journal.pone.0141729)
Supplement: S1 File — (ZIP) [file pone.0141729.s006.zip › Scripts_final/SNP_scripts/SNP_data_example.txt]

[SNP Id]	[% Minor Alleles]	[% Calls]	[Phenotype]	[Location]	[Reference Allele]	[Gene ID]	[Position in protein]	[Major Allele Frequency]	[Minor Allele Frequency]	[Major Product]	[Minor Product]	[Minor Strains]
NGS_SNP.M76611.3755	0	100	non-syn	M76611: 3,755	A	mal_mito_3	88	0.99	0.01	L	F	V1_S
NGS_SNP.M76611.772	0	200	non-syn	M76611: 772	T	mal_mito_1	239	0.89	0.11	I	V	RV_3695
NGS_SNP.PFC10_API_IRAB.10058	1	70	non-syn	PFC10_API_IRAB: 10,058	G	PFC10_API0015	1010	0.99	0.01	D	N	SenT044.10
NGS_SNP.PFC10_API_IRAB.10347	1	70	syn	PFC10_API_IRAB: 10,347	A	PFC10_API0016	80	0.99	0.01	I	I	RV_3714
NGS_SNP.PFC10_API_IRAB.10394	1	60	nonsense	PFC10_API_IRAB: 10,394	T	PFC10_API0016	96	0.99	0.01	L	*	SenT087.08
NGS_SNP.PFC10_API_IRAB.10473	1	60	syn	PFC10_API_IRAB: 10,473	T	PFC10_API0016	122	0.99	0.01	T	T	RV_3630
NGS_SNP.PFC10_API_IRAB.12099	2	50	non-syn	PFC10_API_IRAB: 12,099	G	PFC10_API0017	86	0.97	0.03	V	I	RV_3610, RV_3737
NGS_SNP.PFC10_API_IRAB.12101	1	50	syn	PFC10_API_IRAB: 12,101	A	PFC10_API0017	86	0.99	0.01	V	V	TRIPS_437
NGS_SNP.PFC10_API_IRAB.12364	0	80	non-syn	PFC10_API_IRAB: 12,364	A	PFC10_API0017	174	0.99	0.01	Y	F	SenT066.08
NGS_SNP.PFC10_API_IRAB.12610	1	60	non-syn	PFC10_API_IRAB: 12,610	C	PFC10_API0017	256	0.99	0.01	T	I	SenT113.09
NGS_SNP.PFC10_API_IRAB.13028	1	50	syn	PFC10_API_IRAB: 13,028	A	PFC10_API0017	395	0.99	0.01	L	L	BM_0008
NGS_SNP.PFC10_API_IRAB.13212	3	50	syn	PFC10_API_IRAB: 13,212	C	PFC10_API0017	457	0.97	0.03	L	L	RV_3703, TRIPS_456
NGS_SNP.PFC10_API_IRAB.13259	4	40	non-syn	PFC10_API_IRAB: 13,259	T	PFC10_API0017	472	0.95	0.05	F	L	RV_3696, RV_3701, TRIPS_301
NGS_SNP.PFC10_API_IRAB.13456	4	40	non-syn	PFC10_API_IRAB: 13,456	T	PFC10_API0017	536	0.95	0.05	I	M	RV_3600, RV_3610, RV_3737
NGS_SNP.PFC10_API_IRAB.13631	2	30	non-syn	PFC10_API_IRAB: 13,631	T	PFC10_API0017	595	0.98	0.02	Y	H	RV_3769
NGS_SNP.PFC10_API_IRAB.14410	1	60	syn	PFC10_API_IRAB: 14,410	G	PFC10_API0017	854	0.99	0.01	K	K	SenT151.09
NGS_SNP.PFC10_API_IRAB.14672	0	80	non-syn	PFC10_API_IRAB: 14,672	T	PFC10_API0017	942	0.99	0.01	L	M	SenT106.08
NGS_SNP.PFC10_API_IRAB.14797	1	60	non-syn	PFC10_API_IRAB: 14,797	G	PFC10_API0018	20	0.99	0.01	K	N	TRIPS_433
NGS_SNP.PFC10_API_IRAB.14809	1	60	non-syn	PFC10_API_IRAB: 14,809	T	PFC10_API0018	24	0.99	0.01	F	L	RV_3675
NGS_SNP.PFC10_API_IRAB.14810	1	60	non-syn	PFC10_API_IRAB: 14,810	G	PFC10_API0018	25	0.99	0.01	D	N	RV_3614
NGS_SNP.PFC10_API_IRAB.14917	1	50	syn	PFC10_API_IRAB: 14,917	A	PFC10_API0018	60	0.99	0.01	S	S	BM_0008
NGS_SNP.PFC10_API_IRAB.15372	3	40	non-syn	PFC10_API_IRAB: 15,372	A	PFC10_API0018	212	0.97	0.03	Y	F	TRIPS_504, TRIPS_700
NGS_SNP.PFC10_API_IRAB.15412	20	40	non-syn	PFC10_API_IRAB: 15,412	A	PFC10_API0018	225	0.79	0.21	K	N	CS2, RV_3600, RV_3610, RV_3611, RV_3671, RV_3672, RV_3687, RV_3702, RV_3729, RV_3735, RV_3737, RV_3739, T9_94, TRIPS_410, TRIPS_456
NGS_SNP.PFC10_API_IRAB.15413	1	40	non-syn	PFC10_API_IRAB: 15,413	A	PFC10_API0018	226	0.98	0.02	N	H	RV_3739
NGS_SNP.PFC10_API_IRAB.15414	1	40	non-syn	PFC10_API_IRAB: 15,414	A	PFC10_API0018	226	0.98	0.02	N	S	RV_3729
NGS_SNP.PFC10_API_IRAB.15418	10	40	non-syn	PFC10_API_IRAB: 15,418	G	PFC10_API0018	227	0.88	0.13	M	I	BM_0008, RV_3610, RV_3611, RV_3687, RV_3708, RV_3714, RV_3739, TRIPS_482
NGS_SNP.PFC10_API_IRAB.15419	30	40	nonsense	PFC10_API_IRAB: 15,419	T	PFC10_API0018	228	0.71	0.29	*	K	BM_0008, CS2, Dd2-2, RV_3600, RV_3610, RV_3611, RV_3642, RV_3671, RV_3672, RV_3687, RV_3708, RV_3714, RV_3721, RV_3729, RV_3735, RV_3736, RV_3737, RV_3739, T9_94, TRIPS_410, TRIPS_456, TRIPS_482, TRIPS_704
NGS_SNP.PFC10_API_IRAB.15422	40	40	nonsense	PFC10_API_IRAB: 15,422	T	PFC10_API0019	122	0.58	0.42	*	Y	BM_0008, BM_0009, CS2, Dd2-1, HB3, IT, RV_3600, RV_3610, RV_3611, RV_3637, RV_3642, RV_3671, RV_3672, RV_3701, RV_3702, RV_3708, RV_3721, RV_3729, RV_3731, RV_3735, RV_3737, RV_3739, RV_3741, RV_3764, RV_3766, TRIPS_331, TRIPS_355, TRIPS_364, TRIPS_410, TRIPS_433, TRIPS_456, TRIPS_461, TRIPS_467, TRIPS_482, TRIPS_501, TRIPS_704, TRIPS_759
NGS_SNP.PFC10_API_IRAB.15425	40	40	non-syn	PFC10_API_IRAB: 15,425	A	PFC10_API0019	121	0.58	0.42	F	L	BM_0008, BM_0009, CS2, Dd2-1, HB3, IT, RV_3600, RV_3610, RV_3611, RV_3630, RV_3637, RV_3642, RV_3655, RV_3671, RV_3672, RV_3701, RV_3702, RV_3703, RV_3708, RV_3721, RV_3729, RV_3731, RV_3735, RV_3736, RV_3737, RV_3739, RV_3741, RV_3764, RV_3766, TRIPS_331, TRIPS_355, TRIPS_364, TRIPS_410, TRIPS_456, TRIPS_461, TRIPS_467, TRIPS_482, TRIPS_501, TRIPS_700, TRIPS_704, TRIPS_759
NGS_SNP.PFC10_API_IRAB.15426	9	40	non-syn	PFC10_API_IRAB: 15,426	A	PFC10_API0019	121	0.9	0.1	F	Y	Dd2-2, RV_3687, RV_3714, RV_3717, TRIPS_373, TRIPS_504
NGS_SNP.PFC10_API_IRAB.15427	50	40	non-syn	PFC10_API_IRAB: 15,427	A	PFC10_API0019	121	0.54	0.46	F	I	BM_0008, BM_0009, CS2, Dd2-2, HB3, IT, RV_3600, RV_3610, RV_3611, RV_3630, RV_3637, RV_3642, RV_3655, RV_3671, RV_3672, RV_3687, RV_3701, RV_3702, RV_3703, RV_3708, RV_3714, RV_3717, RV_3729, RV_3731, RV_3735, RV_3736, RV_3737, RV_3739, RV_3741, RV_3764, RV_3766, TRIPS_331, TRIPS_355, TRIPS_364, TRIPS_373, TRIPS_410, TRIPS_433, TRIPS_456, TRIPS_461, TRIPS_467, TRIPS_482, TRIPS_501, TRIPS_700, TRI…
NGS_SNP.PFC10_API_IRAB.15428	3	40	nonsense	PFC10_API_IRAB: 15,428	A	PFC10_API0019	120	0.97	0.03	Y	*	RV_3708, RV_3729
NGS_SNP.PFC10_API_IRAB.15430	30	40	non-syn	PFC10_API_IRAB: 15,430	A	PFC10_API0019	120	0.71	0.29	Y	N	CS2, HB3, IT, RV_3600, RV_3610, RV_3611, RV_3630, RV_3637, RV_3642, RV_3671, RV_3672, RV_3701, RV_3708, RV_3721, RV_3729, RV_3735, RV_3737, RV_3739, TRIPS_410, TRIPS_456, TRIPS_482, TRIPS_704, TRIPS_759
NGS_SNP.PFC10_API_IRAB.15432	20	40	non-syn	PFC10_API_IRAB: 15,432	G	PFC10_API0019	119	0.83	0.17	T	K	CS2, HB3, RV_3611, RV_3671, RV_3701, RV_3708, RV_3729, TRIPS_410, TRIPS_482, TRIPS_704, TRIPS_759
NGS_SNP.PFC10_API_IRAB.15436	10	40	non-syn	PFC10_API_IRAB: 15,436	A	PFC10_API0019	118	0.88	0.13	F	I	HB3, RV_3671, RV_3701, RV_3708, RV_3729, TRIPS_410, TRIPS_482, TRIPS_704
NGS_SNP.PFC10_API_IRAB.15488	1	40	syn	PFC10_API_IRAB: 15,488	T	PFC10_API0019	100	0.98	0.02	V	V	RV_3717
NGS_SNP.PFC10_API_IRAB.15544	1	40	non-syn	PFC10_API_IRAB: 15,544	G	PFC10_API0019	82	0.98	0.02	L	I	RV_3736
NGS_SNP.PFC10_API_IRAB.16605	0	90	syn	PFC10_API_IRAB: 16,605	C	PFC10_API0060	631	0.99	0.01	S	S	SenT238.08
NGS_SNP.PFC10_API_IRAB.16606	0	90	non-syn	PFC10_API_IRAB: 16,606	G	PFC10_API0060	631	0.99	0.01	S	L	RV_3614
NGS_SNP.PFC10_API_IRAB.16656	20	90	syn	PFC10_API_IRAB: 16,656	A	PFC10_API0060	614	0.78	0.22	C	C	RV_3600, RV_3606, RV_3610, RV_3614, RV_3635, RV_3637, RV_3650, RV_3675, RV_3714, RV_3735, RV_3736, RV_3737, RV_3740, SenT001.07, SenT002.07, SenT002.09, SenT015.09, SenT024.08, SenT033.09, SenT042.09, SenT044.10, SenT061.09, SenT090.08, SenT092.08, SenT137.09, SenT150.09, SenT151.09, SenT227.08, TRIPS_499
NGS_SNP.PFC10_API_IRAB.16862	2	100	non-syn	PFC10_API_IRAB: 16,862	C	PFC10_API0060	546	0.98	0.02	V	I	RV_3642, RV_3714, TRIPS_704
NGS_SNP.PFC10_API_IRAB.17031	0	100	syn	PFC10_API_IRAB: 17,031	A	PFC10_API0060	489	0.99	0.01	P	P	RV_3635
NGS_SNP.PFC10_API_IRAB.17072	1	100	non-syn	PFC10_API_IRAB: 17,072	T	PFC10_API0060	476	0.99	0.01	I	F	SenT063.07, SenT084.09
NGS_SNP.PFC10_API_IRAB.17348	1	50	non-syn	PFC10_API_IRAB: 17,348	T	PFC10_API0060	384	0.99	0.01	N	D	SenT101.09
NGS_SNP.PFC10_API_IRAB.17493	1	50	syn	PFC10_API_IRAB: 17,493	G	PFC10_API0060	335	0.99	0.01	F	F	RV_3630
NGS_SNP.PFC10_API_IRAB.17721	1	50	syn	PFC10_API_IRAB: 17,721	G	PFC10_API0060	259	0.99	0.01	I	I	RV_3769
NGS_SNP.PFC10_API_IRAB.17915	10	50	syn	PFC10_API_IRAB: 17,915	G	PFC10_API0060	195	0.86	0.14	L	L	BM_0008, RV_3600, RV_3614, RV_3671, RV_3721, RV_3736, RV_3769, SenT113.09, SenT142.09, TRIPS_303, TRIPS_373
NGS_SNP.PFC10_API_IRAB.18020	4	50	non-syn	PFC10_API_IRAB: 18,020	G	PFC10_API0060	160	0.96	0.04	L	F	RV_3703, RV_3736, TRIPS_456
NGS_SNP.PFC10_API_IRAB.18604	2	50	syn	PFC10_API_IRAB: 18,604	C	PFC10_API0022	89	0.97	0.03	K	K	RV_3703, TRIPS_456
NGS_SNP.PFC10_API_IRAB.18694	1	40	syn	PFC10_API_IRAB: 18,694	G	PFC10_API0022	59	0.98	0.02	D	D	3D7
NGS_SNP.PFC10_API_IRAB.18781	4	50	syn	PFC10_API_IRAB: 18,781	G	PFC10_API0022	30	0.96	0.04	N	N	RV_3635, RV_3672, RV_3717
NGS_SNP.PFC10_API_IRAB.18828	1	50	non-syn	PFC10_API_IRAB: 18,828	G	PFC10_API0022	15	0.98	0.02	K	Q	3D7
NGS_SNP.PFC10_API_IRAB.18860	1	50	non-syn	PFC10_API_IRAB: 18,860	G	PFC10_API0022	4	0.99	0.01	L	S	3D7
NGS_SNP.PFC10_API_IRAB.19272	1	50	syn	PFC10_API_IRAB: 19,272	G	PFC10_API0027	54	0.99	0.01	N	N	RV_3635
NGS_SNP.PFC10_API_IRAB.19420	7	90	non-syn	PFC10_API_IRAB: 19,420	G	PFC10_API0027	5	0.93	0.07	T	I	RV_3614, RV_3672, SenT066.08, SenT097.09, SenT140.08, TRIPS_467, TRIPS_470, TRIPS_504, TRIPS_700
NGS_SNP.PFC10_API_IRAB.19446	0	90	nonsense	PFC10_API_IRAB: 19,446	A	PFC10_API0028	411	0.99	0.01	*	K	SenT063.07
NGS_SNP.PFC10_API_IRAB.19454	0	100	non-syn	PFC10_API_IRAB: 19,454	A	PFC10_API0028	408	0.99	0.01	I	K	SenT063.07
NGS_SNP.PFC10_API_IRAB.19458	0	100	non-syn	PFC10_API_IRAB: 19,458	C	PFC10_API0028	407	0.99	0.01	E	K	SenT084.09
NGS_SNP.PFC10_API_IRAB.19463	0	100	non-syn	PFC10_API_IRAB: 19,463	A	PFC10_API0028	405	0.99	0.01	I	K	SenT077.08
NGS_SNP.PFC10_API_IRAB.19522	0	100	syn	PFC10_API_IRAB: 19,522	C	PFC10_API0028	385	0.99	0.01	L	L	V1_S
NGS_SNP.PFC10_API_IRAB.19590	0	100	non-syn	PFC10_API_IRAB: 19,590	C	PFC10_API0028	363	0.99	0.01	V	I	SenT175.08
NGS_SNP.PFC10_API_IRAB.19615	0	100	syn	PFC10_API_IRAB: 19,615	A	PFC10_API0028	354	0.99	0.01	I	I	SenT104.07
NGS_SNP.PFC10_API_IRAB.19616	0	100	non-syn	PFC10_API_IRAB: 19,616	A	PFC10_API0028	354	0.99	0.01	I	N	SenT104.07
NGS_SNP.PFC10_API_IRAB.19636	0	100	syn	PFC10_API_IRAB: 19,636	T	PFC10_API0028	347	0.99	0.01	T	T	SenT033.09
NGS_SNP.PFC10_API_IRAB.19702	0	100	syn	PFC10_API_IRAB: 19,702	A	PFC10_API0028	325	0.99	0.01	T	T	V1_S
NGS_SNP.PFC10_API_IRAB.19802	0	100	non-syn	PFC10_API_IRAB: 19,802	C	PFC10_API0028	292	0.99	0.01	R	I	SenT111.09
NGS_SNP.PFC10_API_IRAB.19923	0	100	nonsense	PFC10_API_IRAB: 19,923	C	PFC10_API0028	252	0.99	0.01	E	*	SenT037.08
NGS_SNP.PFC10_API_IRAB.19963	0	100	syn	PFC10_API_IRAB: 19,963	T	PFC10_API0028	238	0.99	0.01	V	V	SenT044.08
NGS_SNP.PFC10_API_IRAB.20010	0	100	non-syn	PFC10_API_IRAB: 20,010	T	PFC10_API0028	223	0.99	0.01	M	L	SenT104.07
NGS_SNP.PFC10_API_IRAB.20011	0	100	non-syn	PFC10_API_IRAB: 20,011	T	PFC10_API0028	222	0.99	0.01	L	F	SenT104.07
NGS_SNP.PFC10_API_IRAB.20018	0	100	non-syn	PFC10_API_IRAB: 20,018	T	PFC10_API0028	220	0.99	0.01	Y	F	SenT104.07
NGS_SNP.PFC10_API_IRAB.20112	0	100	non-syn	PFC10_API_IRAB: 20,112	C	PFC10_API0028	189	0.99	0.01	E	K	SenT044.10
NGS_SNP.PFC10_API_IRAB.20118	0	100	non-syn	PFC10_API_IRAB: 20,118	C	PFC10_API0028	187	0.99	0.01	D	N	SenT084.09
NGS_SNP.PFC10_API_IRAB.20178	0	90	non-syn	PFC10_API_IRAB: 20,178	A	PFC10_API0028	167	0.99	0.01	Y	N	SenT063.07
NGS_SNP.PFC10_API_IRAB.20187	0	90	non-syn	PFC10_API_IRAB: 20,187	C	PFC10_API0028	164	0.99	0.01	D	N	SenT044.10
NGS_SNP.PFC10_API_IRAB.20389	0	100	syn	PFC10_API_IRAB: 20,389	G	PFC10_API0028	96	0.99	0.01	A	A	SenT090.08
NGS_SNP.PFC10_API_IRAB.20419	0	100	syn	PFC10_API_IRAB: 20,419	G	PFC10_API0028	86	0.99	0.01	S	S	RV_3637
NGS_SNP.PFC10_API_IRAB.20560	1	100	syn	PFC10_API_IRAB: 20,560	T	PFC10_API0028	39	0.99	0.01	Q	Q	SenT170.08, SenT235.08
NGS_SNP.PFC10_API_IRAB.20818	3	60	syn	PFC10_API_IRAB: 20,818	C	PFC10_API0029	111	0.96	0.04	E	E	SenT113.09, SenT140.08, TRIPS_303
NGS_SNP.PFC10_API_IRAB.21103	1	60	syn	PFC10_API_IRAB: 21,103	C	PFC10_API0029	16	0.99	0.01	K	K	SenT224.08
NGS_SNP.PFC10_API_IRAB.21368	1	90	non-syn	PFC10_API_IRAB: 21,368	C	PFC10_API0030	56	0.98	0.02	R	K	SenT032.09, SenT180.08
NGS_SNP.PFC10_API_IRAB.21599	1	60	syn	PFC10_API_IRAB: 21,599	A	PFC10_API0059	116	0.99	0.01	D	D	RV_3614
NGS_SNP.PFC10_API_IRAB.22368	10	50	syn	PFC10_API_IRAB: 22,368	A	PFC10_API0033	218	0.87	0.13	Y	Y	BM_0009, RV_3731, RV_3741, RV_3764, RV_3766, TRIPS_331, TRIPS_355, TRIPS_364, TRIPS_461, TRIPS_501
NGS_SNP.PFC10_API_IRAB.22599	1	50	syn	PFC10_API_IRAB: 22,599	G	PFC10_API0033	141	0.99	0.01	I	I	RV_3702
NGS_SNP.PFC10_API_IRAB.22669	8	50	non-syn	PFC10_API_IRAB: 22,669	C	PFC10_API0033	118	0.91	0.09	K	R	3D7, 707A, CS2, Dd2-1, Dd2-2, T9_94
NGS_SNP.PFC10_API_IRAB.22683	1	50	syn	PFC10_API_IRAB: 22,683	T	PFC10_API0033	113	0.99	0.01	K	K	SenT075.10
NGS_SNP.PFC10_API_IRAB.22845	1	50	non-syn	PFC10_API_IRAB: 22,845	C	PFC10_API0033	59	0.99	0.01	K	N	HB3
NGS_SNP.PFC10_API_IRAB.23084	2	50	syn	PFC10_API_IRAB: 23,084	C	PFC10_API0034	147	0.97	0.03	G	G	RV_3642, TRIPS_704
NGS_SNP.PFC10_API_IRAB.23170	1	50	non-syn	PFC10_API_IRAB: 23,170	G	PFC10_API0034	119	0.99	0.01	P	S	RV_3673
NGS_SNP.PFC10_API_IRAB.23276	20	50	syn	PFC10_API_IRAB: 23,276	C	PFC10_API0034	83	0.78	0.22	Q	Q	BM_0008, BM_0009, RV_3642, RV_3655, RV_3673, RV_3702, RV_3721, RV_3731, RV_3741, RV_3764, RV_3766, SenT149.09, TRIPS_331, TRIPS_355, TRIPS_364, TRIPS_461, TRIPS_501, TRIPS_704
NGS_SNP.PFC10_API_IRAB.23313	30	50	non-syn	PFC10_API_IRAB: 23,313	C	PFC10_API0034	71	0.71	0.29	S	N	RV_3600, RV_3610, RV_3635, RV_3637, RV_3650, RV_3675, RV_3687, RV_3714, RV_3717, RV_3729, RV_3735, RV_3736, RV_3737, RV_3739, RV_3740, TRIPS_433, TRIPS_437, TRIPS_487, TRIPS_490, TRIPS_759
NGS_SNP.PFC10_API_IRAB.23408	4	50	non-syn	PFC10_API_IRAB: 23,408	C	PFC10_API0034	39	0.95	0.05	K	N	RV_3630, RV_3703, TRIPS_456
NGS_SNP.PFC10_API_IRAB.23441	1	50	syn	PFC10_API_IRAB: 23,441	C	PFC10_API0034	28	0.98	0.02	L	L	RV_3671
NGS_SNP.PFC10_API_IRAB.23483	2	50	syn	PFC10_API_IRAB: 23,483	T	PFC10_API0034	14	0.97	0.03	I	I	RV_3701, RV_3730
NGS_SNP.PFC10_API_IRAB.23511	10	50	non-syn	PFC10_API_IRAB: 23,511	C	PFC10_API0034	5	0.88	0.12	R	K	BM_0009, RV_3731, RV_3741, RV_3764, RV_3766, TRIPS_331, TRIPS_355, TRIPS_364, TRIPS_461, TRIPS_501
NGS_SNP.PFC10_API_IRAB.23907	1	50	non-syn	PFC10_API_IRAB: 23,907	C	PFC10_API0035	9	0.99	0.01	V	I	TRIPS_490
NGS_SNP.PFC10_API_IRAB.23947	9	40	nonsense	PFC10_API_IRAB: 23,947	A	PFC10_API0036	115	0.9	0.1	K	*	3D7, RV_3730, RV_3740, SenT101.09, T9_94, TRIPS_433
NGS_SNP.PFC10_API_IRAB.24043	1	50	non-syn	PFC10_API_IRAB: 24,043	T	PFC10_API0036	83	0.99	0.01	I	V	RV_3614
NGS_SNP.PFC10_API_IRAB.24131	1	60	syn	PFC10_API_IRAB: 24,131	T	PFC10_API0036	53	0.99	0.01	S	S	RV_3614
NGS_SNP.PFC10_API_IRAB.24364	1	50	syn	PFC10_API_IRAB: 24,364	A	PFC10_API0037	49	0.99	0.01	I	I	RV_3673
NGS_SNP.PFC10_API_IRAB.24531	0	80	non-syn	PFC10_API_IRAB: 24,531	C	PFC10_API0038	128	0.99	0.01	R	K	RV_3671
NGS_SNP.PFC10_API_IRAB.25267	1	50	non-syn	PFC10_API_IRAB: 25,267	C	PFC10_API0039	106	0.99	0.01	M	I	TRIPS_373
NGS_SNP.PFC10_API_IRAB.25812	10	50	non-syn	PFC10_API_IRAB: 25,812	T	PFC10_API0040	19	0.88	0.12	N	D	BM_0009, RV_3731, RV_3741, RV_3764, RV_3766, TRIPS_331, TRIPS_355, TRIPS_364, TRIPS_461, TRIPS_501
NGS_SNP.PFC10_API_IRAB.25894	0	90	non-syn	PFC10_API_IRAB: 25,894	A	PFC10_API0041	244	0.99	0.01	I	K	SenT084.09
NGS_SNP.PFC10_API_IRAB.25897	0	90	non-syn	PFC10_API_IRAB: 25,897	G	PFC10_API0041	243	0.99	0.01	T	K	SenT084.09
NGS_SNP.PFC10_API_IRAB.25902	0	90	nonsense	PFC10_API_IRAB: 25,902	A	PFC10_API0041	241	0.99	0.01	Y	*	SenT084.09
NGS_SNP.PFC10_API_IRAB.25904	0	90	non-syn	PFC10_API_IRAB: 25,904	A	PFC10_API0041	241	0.99	0.01	Y	N	SenT084.09
NGS_SNP.PFC10_API_IRAB.25935	1	100	syn	PFC10_API_IRAB: 25,935	A	PFC10_API0041	230	0.99	0.01	P	P	SenT170.08, SenT235.08
NGS_SNP.PFC10_API_IRAB.25974	0	100	syn	PFC10_API_IRAB: 25,974	C	PFC10_API0041	217	0.99	0.01	G	G	SenT033.08
NGS_SNP.PFC10_API_IRAB.26064	0	90	non-syn	PFC10_API_IRAB: 26,064	A	PFC10_API0041	187	0.99	0.01	F	L	RV_3703
NGS_SNP.PFC10_API_IRAB.26113	0	100	non-syn	PFC10_API_IRAB: 26,113	T	PFC10_API0041	171	0.99	0.01	N	I	SenT044.08
NGS_SNP.PFC10_API_IRAB.26115	0	100	syn	PFC10_API_IRAB: 26,115	T	PFC10_API0041	170	0.99	0.01	I	I	SenT044.08
NGS_SNP.PFC10_API_IRAB.26131	0	90	non-syn	PFC10_API_IRAB: 26,131	C	PFC10_API0041	165	0.99	0.01	C	Y	RV_3702
NGS_SNP.PFC10_API_IRAB.26210	0	90	non-syn	PFC10_API_IRAB: 26,210	C	PFC10_API0041	139	0.99	0.01	A	S	SenT084.09
NGS_SNP.PFC10_API_IRAB.26331	1	80	syn	PFC10_API_IRAB: 26,331	A	PFC10_API0041	98	0.98	0.02	S	S	RV_3642, TRIPS_704
NGS_SNP.PFC10_API_IRAB.27140	1	50	syn	PFC10_API_IRAB: 27,140	A	PFC10_API0043	95	0.99	0.01	F	F	RV_3630
NGS_SNP.PFC10_API_IRAB.27202	1	50	syn	PFC10_API_IRAB: 27,202	G	PFC10_API0043	75	0.99	0.01	L	L	TRIPS_303
NGS_SNP.PFC10_API_IRAB.27309	1	50	non-syn	PFC10_API_IRAB: 27,309	A	PFC10_API0043	39	0.99	0.01	I	S	SenT101.09
NGS_SNP.PFC10_API_IRAB.28618	1	50	syn	PFC10_API_IRAB: 28,618	G	PFC10_API0055	158	0.99	0.01	Y	Y	RV_3721
NGS_SNP.PFC10_API_IRAB.28771	4	50	syn	PFC10_API_IRAB: 28,771	C	PFC10_API0055	107	0.96	0.04	R	R	RV_3696, RV_3701, TRIPS_301
NGS_SNP.PFC10_API_IRAB.29000	1	50	non-syn	PFC10_API_IRAB: 29,000	C	PFC10_API0055	31	0.98	0.02	Y	C	3D7
NGS_SNP.PFC10_API_IRAB.29019	30	50	non-syn	PFC10_API_IRAB: 29,019	C	PFC10_API0055	25	0.66	0.34	G	S	BM_0008, BM_0009, HB3, RV_3600, RV_3642, RV_3655, RV_3671, RV_3673, RV_3702, RV_3721, RV_3731, RV_3736, RV_3741, RV_3764, RV_3766, RV_3769, SenT029.09, SenT032.09, SenT044.08, SenT113.09, SenT145.08, SenT149.09, SenT197.08, TRIPS_301, TRIPS_303, TRIPS_331, TRIPS_355, TRIPS_364, TRIPS_461, TRIPS_480, TRIPS_501, TRIPS_704
NGS_SNP.PFC10_API_IRAB.29077	0	80	syn	PFC10_API_IRAB: 29,077	T	PFC10_API0055	5	0.99	0.01	L	L	RV_3769
NGS_SNP.PFC10_API_IRAB.5350	2	50	non-syn	PFC10_API_IRAB: 5,350	A	PFC10_API0012	70	0.97	0.03	N	S	RV_3614, TRIPS_490
NGS_SNP.PFC10_API_IRAB.5517	0	80	non-syn	PFC10_API_IRAB: 5,517	A	PFC10_API0012	126	0.99	0.01	I	F	SenT135.09
NGS_SNP.PFC10_API_IRAB.5622	0	90	non-syn	PFC10_API_IRAB: 5,622	A	PFC10_API0012	161	0.99	0.01	T	S	SenT042.09
NGS_SNP.PFC10_API_IRAB.5628	3	90	non-syn	PFC10_API_IRAB: 5,628	A	PFC10_API0012	163	0.96	0.04	I	V	RV_3703, SenT047.09, SenT104.07, SenT112.09, SenT119.09
NGS_SNP.PFC10_API_IRAB.5793	0	100	non-syn	PFC10_API_IRAB: 5,793	G	PFC10_API0012	218	0.99	0.01	G	S	SenT077.08
NGS_SNP.PFC10_API_IRAB.5822	4	90	syn	PFC10_API_IRAB: 5,822	A	PFC10_API0012	227	0.95	0.05	E	E	RV_3635, RV_3740, SenT001.07, SenT002.09, SenT024.08, SenT090.08
NGS_SNP.PFC10_API_IRAB.6008	0	100	syn	PFC10_API_IRAB: 6,008	A	PFC10_API0012	289	0.99	0.01	L	L	SenT090.08
NGS_SNP.PFC10_API_IRAB.6053	0	90	syn	PFC10_API_IRAB: 6,053	C	PFC10_API0012	304	0.99	0.01	Y	Y	RV_3614
NGS_SNP.PFC10_API_IRAB.6097	0	100	non-syn	PFC10_API_IRAB: 6,097	A	PFC10_API0012	319	0.99	0.01	Y	F	SenT084.09
NGS_SNP.PFC10_API_IRAB.6509	0	90	syn	PFC10_API_IRAB: 6,509	G	PFC10_API0012	456	0.99	0.01	E	E	RV_3637
NGS_SNP.PFC10_API_IRAB.6579	1	60	non-syn	PFC10_API_IRAB: 6,579	G	PFC10_API0013	7	0.99	0.01	V	L	SenT145.08
NGS_SNP.PFC10_API_IRAB.8243	1	60	non-syn	PFC10_API_IRAB: 8,243	C	PFC10_API0015	405	0.99	0.01	H	Y	RV_3614
NGS_SNP.PFC10_API_IRAB.8397	1	60	non-syn	PFC10_API_IRAB: 8,397	G	PFC10_API0015	456	0.99	0.01	C	Y	SenT092.08
NGS_SNP.PFC10_API_IRAB.8422	1	70	syn	PFC10_API_IRAB: 8,422	C	PFC10_API0015	464	0.99	0.01	Y	Y	RV_3614
NGS_SNP.PFC10_API_IRAB.8747	0	80	non-syn	PFC10_API_IRAB: 8,747	A	PFC10_API0015	573	0.99	0.01	I	F	SenT063.07
NGS_SNP.PFC10_API_IRAB.8768	0	90	non-syn	PFC10_API_IRAB: 8,768	G	PFC10_API0015	580	0.99	0.01	V	I	RV_3614
NGS_SNP.PFC10_API_IRAB.8993	0	90	non-syn	PFC10_API_IRAB: 8,993	A	PFC10_API0015	655	0.99	0.01	I	V	RV_3650
NGS_SNP.PFC10_API_IRAB.9004	40	80	syn	PFC10_API_IRAB: 9,004	T	PFC10_API0015	658	0.65	0.35	S	S	GB4, RV_3600, RV_3614, RV_3642, RV_3655, RV_3671, RV_3673, RV_3702, RV_3736, RV_3769, SenT001.08, SenT018.09, SenT021.09, SenT029.09, SenT032.09, SenT033.08, SenT046.10, SenT077.08, SenT084.09, SenT087.08, SenT094.09, SenT106.08, SenT113.09, SenT123.09, SenT128.08, SenT135.09, SenT139.08, SenT142.09, SenT145.08, SenT149.09, SenT170.08, SenT179.08, SenT180.08, SenT190.08, SenT224.08, SenT238.08, T…
NGS_SNP.PFC10_API_IRAB.9127	0	90	non-syn	PFC10_API_IRAB: 9,127	T	PFC10_API0015	699	0.99	0.01	N	K	SenT042.09
NGS_SNP.PFC10_API_IRAB.9278	2	90	non-syn	PFC10_API_IRAB: 9,278	A	PFC10_API0015	750	0.98	0.02	N	D	RV_3606, RV_3610, RV_3737
NGS_SNP.PFC10_API_IRAB.9358	0	90	syn	PFC10_API_IRAB: 9,358	A	PFC10_API0015	776	0.99	0.01	G	G	RV_3671
NGS_SNP.PFC10_API_IRAB.9499	0	90	syn	PFC10_API_IRAB: 9,499	G	PFC10_API0015	823	0.99	0.01	G	G	SenT135.09
NGS_SNP.PFC10_API_IRAB.9565	1	70	syn	PFC10_API_IRAB: 9,565	C	PFC10_API0015	845	0.99	0.01	N	N	RV_3739
NGS_SNP.PFC10_API_IRAB.9874	0	90	syn	PFC10_API_IRAB: 9,874	T	PFC10_API0015	948	0.99	0.01	A	A	RV_3650
NGS_SNP.Pf3D7_01_v3.100001	0	100	non-syn	Pf3D7_01_v3: 100,001	T	PF3D7_0102200	326	0.99	0.01	M	R	SenT015.08
NGS_SNP.Pf3D7_01_v3.100029	0	100	non-syn	Pf3D7_01_v3: 100,029	G	PF3D7_0102200	335	0.99	0.01	K	N	RV_3687
NGS_SNP.Pf3D7_01_v3.100057	6	100	non-syn	Pf3D7_01_v3: 100,057	T	PF3D7_0102200	345	0.93	0.07	C	S	RV_3671, RV_3687, RV_3717, SenT075.10, SenT113.09, SenT145.08, TRIPS_303, TRIPS_480, TRIPS_490, TRIPS_504
NGS_SNP.Pf3D7_01_v3.100075	3	100	non-syn	Pf3D7_01_v3: 100,075	G	PF3D7_0102200	351	0.97	0.03	E	K	RV_3637, RV_3671, SenT046.10, SenT145.08, TRIPS_303
NGS_SNP.Pf3D7_01_v3.100105	0	100	non-syn	Pf3D7_01_v3: 100,105	G	PF3D7_0102200	361	0.99	0.01	V	I	SenT145.08
NGS_SNP.Pf3D7_01_v3.100107	0	100	syn	Pf3D7_01_v3: 100,107	C	PF3D7_0102200	361	0.99	0.01	V	V	SenT145.08
NGS_SNP.Pf3D7_01_v3.100108	0	100	nonsense	Pf3D7_01_v3: 100,108	C	PF3D7_0102200	362	0.99	0.01	Q	*	SenT145.08
NGS_SNP.Pf3D7_01_v3.100109	0	100	non-syn	Pf3D7_01_v3: 100,109	A	PF3D7_0102200	362	0.99	0.01	Q	R	SenT145.08
NGS_SNP.Pf3D7_01_v3.100315	6	80	non-syn	Pf3D7_01_v3: 100,315	G	PF3D7_0102200	431	0.93	0.07	E	Q	RV_3611, RV_3672, RV_3701, RV_3717, RV_3730, RV_3735, SenT112.09, TRIPS_470
NGS_SNP.Pf3D7_01_v3.100325	3	90	non-syn	Pf3D7_01_v3: 100,325	C	PF3D7_0102200	434	0.97	0.03	S	Y	RV_3695, SenT064.10, SenT113.09, SenT142.09
NGS_SNP.Pf3D7_01_v3.100330	30	50	non-syn	Pf3D7_01_v3: 100,330	A	PF3D7_0102200	436	0.66	0.34	K	E	CS2, Dd2-1, GB4, RV_3610, RV_3611, RV_3637, RV_3655, RV_3672, RV_3695, RV_3701, RV_3708, RV_3717, RV_3721, RV_3730, RV_3735, RV_3737, SenT064.10, SenT112.09, SenT113.09, SenT142.09, TRIPS_470, TRIPS_504, V1_S
NGS_SNP.Pf3D7_01_v3.100349	0	100	non-syn	Pf3D7_01_v3: 100,349	A	PF3D7_0102200	442	0.99	0.01	H	P	SenT112.09
NGS_SNP.Pf3D7_01_v3.100350	0	100	non-syn	Pf3D7_01_v3: 100,350	C	PF3D7_0102200	442	0.99	0.01	H	Q	SenT112.09
NGS_SNP.Pf3D7_01_v3.100358	0	100	non-syn	Pf3D7_01_v3: 100,358	A	PF3D7_0102200	445	0.99	0.01	D	A	SenT112.09
NGS_SNP.Pf3D7_01_v3.100363	0	90	non-syn	Pf3D7_01_v3: 100,363	G	PF3D7_0102200	447	0.99	0.01	E	K	RV_3708
NGS_SNP.Pf3D7_01_v3.100414	0	100	non-syn	Pf3D7_01_v3: 100,414	G	PF3D7_0102200	464	0.99	0.01	V	I	RV_3695
NGS_SNP.Pf3D7_01_v3.100425	0	100	syn	Pf3D7_01_v3: 100,425	T	PF3D7_0102200	467	0.99	0.01	D	D	RV_3737
NGS_SNP.Pf3D7_01_v3.100442	0	100	non-syn	Pf3D7_01_v3: 100,442	C	PF3D7_0102200	473	0.99	0.01	P	Q	RV_3735
NGS_SNP.Pf3D7_01_v3.100443	0	100	syn	Pf3D7_01_v3: 100,443	A	PF3D7_0102200	473	0.99	0.01	P	P	RV_3735
NGS_SNP.Pf3D7_01_v3.100448	0	100	non-syn	Pf3D7_01_v3: 100,448	T	PF3D7_0102200	475	0.99	0.01	V	A	RV_3701
NGS_SNP.Pf3D7_01_v3.100455	1	100	non-syn	Pf3D7_01_v3: 100,455	T	PF3D7_0102200	477	0.99	0.01	D	E	SenT142.09, TRIPS_504
NGS_SNP.Pf3D7_01_v3.100456	0	100	non-syn	Pf3D7_01_v3: 100,456	G	PF3D7_0102200	478	0.99	0.01	E	Q	SenT145.08
NGS_SNP.Pf3D7_01_v3.100459	0	100	non-syn	Pf3D7_01_v3: 100,459	C	PF3D7_0102200	479	0.99	0.01	H	N	SenT145.08
NGS_SNP.Pf3D7_01_v3.100461	2	100	non-syn	Pf3D7_01_v3: 100,461	C	PF3D7_0102200	479	0.98	0.02	H	H, Q	RV_3672, SenT145.08, TRIPS_504
NGS_SNP.Pf3D7_01_v3.100462	0	100	non-syn	Pf3D7_01_v3: 100,462	G	PF3D7_0102200	480	0.99	0.01	V	L	SenT145.08
NGS_SNP.Pf3D7_01_v3.100608	10	70	syn	Pf3D7_01_v3: 100,608	A	PF3D7_0102200	528	0.86	0.14	L	L	CS2, Dd2-1, RV_3610, RV_3701, RV_3714, RV_3717, RV_3730, RV_3735, RV_3737, SenT037.08, SenT112.09, T9_94, TRIPS_303, TRIPS_470, V1_S
NGS_SNP.Pf3D7_01_v3.100616	2	100	non-syn	Pf3D7_01_v3: 100,616	G	PF3D7_0102200	531	0.98	0.02	G	D	RV_3717, TRIPS_303, TRIPS_504
NGS_SNP.Pf3D7_01_v3.100711	3	80	non-syn	Pf3D7_01_v3: 100,711	A	PF3D7_0102200	563	0.96	0.04	N	Y	RV_3740, SenT112.09, SenT142.09, TRIPS_303, TRIPS_504
NGS_SNP.Pf3D7_01_v3.100796	0	100	non-syn	Pf3D7_01_v3: 100,796	T	PF3D7_0102200	591	0.99	0.01	I	K	SenT084.09
NGS_SNP.Pf3D7_01_v3.100801	0	100	non-syn	Pf3D7_01_v3: 100,801	C	PF3D7_0102200	593	0.99	0.01	Q	K	SenT084.09
NGS_SNP.Pf3D7_01_v3.100954	7	70	non-syn	Pf3D7_01_v3: 100,954	T	PF3D7_0102200	644	0.93	0.07	L	I	RV_3721, RV_3737, SenT075.10, SenT084.09, SenT111.09, SenT112.09, SenT128.08, TRIPS_504
NGS_SNP.Pf3D7_01_v3.101061	0	100	syn	Pf3D7_01_v3: 101,061	A	PF3D7_0102200	679	0.99	0.01	V	V	SenT179.08
NGS_SNP.Pf3D7_01_v3.101269	10	40	non-syn	Pf3D7_01_v3: 101,269	G	PF3D7_0102200	749	0.85	0.15	L	V	3D7, SenT021.09, SenT032.09, SenT119.09, SenT180.08, TRIPS_373, TRIPS_440, TRIPS_482
NGS_SNP.Pf3D7_01_v3.101526	0	100	syn	Pf3D7_01_v3: 101,526	A	PF3D7_0102200	834	0.99	0.01	L	L	SenT063.07
NGS_SNP.Pf3D7_01_v3.101575	0	100	non-syn	Pf3D7_01_v3: 101,575	G	PF3D7_0102200	851	0.99	0.01	D	N	SenT037.08
NGS_SNP.Pf3D7_01_v3.101605	2	70	non-syn	Pf3D7_01_v3: 101,605	G	PF3D7_0102200	861	0.98	0.02	D	N	SenT037.08, TRIPS_440
NGS_SNP.Pf3D7_01_v3.101648	8	70	non-syn	Pf3D7_01_v3: 101,648	A	PF3D7_0102200	875	0.92	0.08	K	R, T	707A, Dd2-1, RV_3611, SenT037.08, SenT112.09, TRIPS_440, TRIPS_482, V1_S
NGS_SNP.Pf3D7_01_v3.101705	0	100	non-syn	Pf3D7_01_v3: 101,705	C	PF3D7_0102200	894	0.99	0.01	A	E	V1_S
NGS_SNP.Pf3D7_01_v3.101759	10	60	non-syn	Pf3D7_01_v3: 101,759	T	PF3D7_0102200	912	0.87	0.13	V	A	Dd2-1, HB3, RV_3610, RV_3737, RV_3769, SenT037.08, SenT044.08, SenT064.10, SenT104.07, SenT112.09, TRIPS_440, TRIPS_482, V1_S
NGS_SNP.Pf3D7_01_v3.101760	2	100	syn	Pf3D7_01_v3: 101,760	T	PF3D7_0102200	912	0.97	0.03	V	V	707A, 7G8, RV_3714, V1_S
NGS_SNP.Pf3D7_01_v3.101764	0	100	non-syn	Pf3D7_01_v3: 101,764	G	PF3D7_0102200	914	0.99	0.01	E	Q	V1_S
NGS_SNP.Pf3D7_01_v3.101766	0	100	non-syn	Pf3D7_01_v3: 101,766	A	PF3D7_0102200	914	0.99	0.01	E	D	V1_S
NGS_SNP.Pf3D7_01_v3.101767	0	100	non-syn	Pf3D7_01_v3: 101,767	A	PF3D7_0102200	915	0.99	0.01	N	D	V1_S
NGS_SNP.Pf3D7_01_v3.101771	0	100	non-syn	Pf3D7_01_v3: 101,771	T	PF3D7_0102200	916	0.99	0.01	V	A	V1_S
NGS_SNP.Pf3D7_01_v3.101772	3	100	syn	Pf3D7_01_v3: 101,772	A	PF3D7_0102200	916	0.97	0.03	V	V	7G8, RV_3611, RV_3714, TRIPS_303, V1_S
NGS_SNP.Pf3D7_01_v3.101783	2	100	non-syn	Pf3D7_01_v3: 101,783	T	PF3D7_0102200	920	0.97	0.03	V	A	RV_3730, SenT037.08, TRIPS_467, TRIPS_470
NGS_SNP.Pf3D7_01_v3.101784	30	60	syn	Pf3D7_01_v3: 101,784	A	PF3D7_0102200	920	0.74	0.26	V	V	707A, CS2, GB4, HB3, RV_3610, RV_3655, RV_3672, RV_3702, RV_3708, RV_3717, RV_3721, RV_3730, RV_3737, RV_3769, SenT002.07, SenT037.08, SenT044.08, SenT064.10, SenT090.08, SenT104.07, SenT112.09, TRIPS_303, TRIPS_440, TRIPS_467, TRIPS_470, TRIPS_482, TRIPS_708, V1_S
NGS_SNP.Pf3D7_01_v3.101791	3	100	non-syn	Pf3D7_01_v3: 101,791	A	PF3D7_0102200	923	0.97	0.03	N	D	Dd2-2, RV_3769, TRIPS_410, TRIPS_487, TRIPS_499
NGS_SNP.Pf3D7_01_v3.101792	1	100	non-syn	Pf3D7_01_v3: 101,792	A	PF3D7_0102200	923	0.99	0.01	N	I	TRIPS_410, TRIPS_487
NGS_SNP.Pf3D7_01_v3.101793	1	100	non-syn	Pf3D7_01_v3: 101,793	T	PF3D7_0102200	923	0.99	0.01	N	K	RV_3769, TRIPS_410
NGS_SNP.Pf3D7_01_v3.101795	3	100	non-syn	Pf3D7_01_v3: 101,795	T	PF3D7_0102200	924	0.97	0.03	V	A	RV_3730, SenT037.08, SenT230.08, TRIPS_467, TRIPS_470
NGS_SNP.Pf3D7_01_v3.101796	5	100	syn	Pf3D7_01_v3: 101,796	A	PF3D7_0102200	924	0.94	0.06	V	V	RV_3702, RV_3730, SenT037.08, SenT044.08, SenT230.08, TRIPS_303, TRIPS_467, TRIPS_470
NGS_SNP.Pf3D7_01_v3.101805	0	100	non-syn	Pf3D7_01_v3: 101,805	T	PF3D7_0102200	927	0.99	0.01	N	K	TRIPS_303
NGS_SNP.Pf3D7_01_v3.101808	8	90	syn	Pf3D7_01_v3: 101,808	A	PF3D7_0102200	928	0.92	0.08	V	V	RV_3600, RV_3673, RV_3702, RV_3730, SenT037.08, SenT044.08, SenT064.10, SenT230.08, TRIPS_303, TRIPS_467, TRIPS_470, TRIPS_482
NGS_SNP.Pf3D7_01_v3.101820	4	100	syn	Pf3D7_01_v3: 101,820	A	PF3D7_0102200	932	0.96	0.04	V	V	RV_3600, RV_3673, SenT002.07, SenT037.08, SenT044.08, SenT230.08
NGS_SNP.Pf3D7_01_v3.101824	0	100	non-syn	Pf3D7_01_v3: 101,824	G	PF3D7_0102200	934	0.99	0.01	E	K	RV_3611
NGS_SNP.Pf3D7_01_v3.101829	0	100	non-syn	Pf3D7_01_v3: 101,829	T	PF3D7_0102200	935	0.99	0.01	N	K	RV_3611
NGS_SNP.Pf3D7_01_v3.101832	7	90	syn	Pf3D7_01_v3: 101,832	A	PF3D7_0102200	936	0.93	0.07	V	V	RV_3672, RV_3717, RV_3730, RV_3769, SenT002.07, SenT037.08, SenT044.08, SenT063.07, SenT230.08, TRIPS_467
NGS_SNP.Pf3D7_01_v3.101839	0	100	non-syn	Pf3D7_01_v3: 101,839	A	PF3D7_0102200	939	0.99	0.01	N	D	TRIPS_487
NGS_SNP.Pf3D7_01_v3.101844	2	100	syn	Pf3D7_01_v3: 101,844	A	PF3D7_0102200	940	0.97	0.03	V	V	SenT002.07, SenT042.09, SenT179.08, SenT230.08
NGS_SNP.Pf3D7_01_v3.101856	1	100	syn	Pf3D7_01_v3: 101,856	A	PF3D7_0102200	944	0.99	0.01	V	V	RV_3730, TRIPS_470
NGS_SNP.Pf3D7_01_v3.101867	1	100	non-syn	Pf3D7_01_v3: 101,867	T	PF3D7_0102200	948	0.99	0.01	V	A	RV_3730, TRIPS_470
NGS_SNP.Pf3D7_01_v3.101868	2	100	syn	Pf3D7_01_v3: 101,868	T	PF3D7_0102200	948	0.98	0.02	V	V	RV_3708, SenT042.09, SenT063.07
NGS_SNP.Pf3D7_01_v3.101880	5	80	syn	Pf3D7_01_v3: 101,880	A	PF3D7_0102200	952	0.94	0.06	V	V	SenT002.07, SenT033.09, SenT037.08, SenT044.08, SenT111.09, SenT179.08, TRIPS_440
NGS_SNP.Pf3D7_01_v3.101886	0	100	syn	Pf3D7_01_v3: 101,886	A	PF3D7_0102200	954	0.99	0.01	E	E	TRIPS_440
NGS_SNP.Pf3D7_01_v3.101892	4	100	syn	Pf3D7_01_v3: 101,892	T	PF3D7_0102200	956	0.95	0.05	V	V	SenT002.07, SenT015.09, SenT042.09, SenT063.07, SenT111.09, SenT128.08, SenT224.08
NGS_SNP.Pf3D7_01_v3.101899	0	100	non-syn	Pf3D7_01_v3: 101,899	A	PF3D7_0102200	959	0.99	0.01	N	D	TRIPS_499
NGS_SNP.Pf3D7_01_v3.101900	0	100	non-syn	Pf3D7_01_v3: 101,900	A	PF3D7_0102200	959	0.99	0.01	N	I	TRIPS_499
NGS_SNP.Pf3D7_01_v3.101901	0	100	non-syn	Pf3D7_01_v3: 101,901	T	PF3D7_0102200	959	0.99	0.01	N	K	TRIPS_499
NGS_SNP.Pf3D7_01_v3.101904	6	90	syn	Pf3D7_01_v3: 101,904	A	PF3D7_0102200	960	0.94	0.06	V	V	RV_3737, SenT033.08, SenT037.08, SenT047.09, SenT064.10, SenT077.08, SenT084.09, SenT111.09, SenT230.08
NGS_SNP.Pf3D7_01_v3.101911	2	100	non-syn	Pf3D7_01_v3: 101,911	A	PF3D7_0102200	963	0.97	0.03	N	Y	SenT001.08, SenT002.09, SenT047.09, SenT061.09
NGS_SNP.Pf3D7_01_v3.101915	2	100	non-syn	Pf3D7_01_v3: 101,915	T	PF3D7_0102200	964	0.97	0.03	V	E	SenT001.08, SenT002.09, SenT047.09, SenT061.09
NGS_SNP.Pf3D7_01_v3.101916	8	90	syn	Pf3D7_01_v3: 101,916	A	PF3D7_0102200	964	0.92	0.08	V	V	RV_3611, SenT001.08, SenT002.09, SenT015.09, SenT022.09, SenT033.08, SenT037.08, SenT047.09, SenT061.09, SenT137.09, SenT170.08, SenT235.08
NGS_SNP.Pf3D7_01_v3.101923	1	100	non-syn	Pf3D7_01_v3: 101,923	A	PF3D7_0102200	967	0.99	0.01	N	H	SenT015.09, TRIPS_504
NGS_SNP.Pf3D7_01_v3.101925	1	100	syn	Pf3D7_01_v3: 101,925	T	PF3D7_0102200	967	0.99	0.01	N	N	SenT015.09, TRIPS_504
NGS_SNP.Pf3D7_01_v3.101926	1	100	non-syn	Pf3D7_01_v3: 101,926	G	PF3D7_0102200	968	0.99	0.01	V	I	SenT015.09, TRIPS_504
NGS_SNP.Pf3D7_01_v3.101927	2	100	non-syn	Pf3D7_01_v3: 101,927	T	PF3D7_0102200	968	0.98	0.02	V	A, D	SenT015.09, SenT029.09, TRIPS_504
NGS_SNP.Pf3D7_01_v3.101928	3	100	syn	Pf3D7_01_v3: 101,928	T	PF3D7_0102200	968	0.97	0.03	V	V	SenT002.09, SenT061.09, SenT119.09, TRIPS_303, TRIPS_499
NGS_SNP.Pf3D7_01_v3.101935	20	100	non-syn	Pf3D7_01_v3: 101,935	T	PF3D7_0102200	971	0.79	0.21	Y	D, H, N	7G8, RV_3637, RV_3642, RV_3687, RV_3702, SenT001.07, SenT001.08, SenT018.09, SenT022.09, SenT029.09, SenT033.08, SenT046.10, SenT047.09, SenT064.10, SenT075.10, SenT077.08, SenT084.09, SenT102.08, SenT104.07, SenT110.09, SenT111.09, SenT119.09, SenT123.09, SenT135.09, SenT137.09, SenT140.08, SenT142.09, SenT145.08, SenT149.09, SenT151.09, SenT170.08, SenT230.08, TRIPS_303, TRIPS_490, TRIPS_499
NGS_SNP.Pf3D7_01_v3.101936	0	100	non-syn	Pf3D7_01_v3: 101,936	A	PF3D7_0102200	971	0.99	0.01	Y	F	SenT230.08
NGS_SNP.Pf3D7_01_v3.101937	1	100	nonsense	Pf3D7_01_v3: 101,937	T	PF3D7_0102200	971	0.99	0.01	Y	*, Y	SenT151.09, SenT230.08
NGS_SNP.Pf3D7_01_v3.101938	0	100	non-syn	Pf3D7_01_v3: 101,938	G	PF3D7_0102200	972	0.99	0.01	D	N	SenT151.09
NGS_SNP.Pf3D7_01_v3.101939	20	100	non-syn	Pf3D7_01_v3: 101,939	A	PF3D7_0102200	972	0.82	0.18	D	V	7G8, IT, RV_3642, RV_3702, SenT001.07, SenT001.08, SenT018.09, SenT022.09, SenT029.09, SenT033.08, SenT046.10, SenT047.09, SenT064.10, SenT075.10, SenT077.08, SenT084.09, SenT104.07, SenT110.09, SenT111.09, SenT119.09, SenT123.09, SenT135.09, SenT140.08, SenT142.09, SenT145.08, SenT149.09, SenT151.09, SenT170.08, SenT230.08, TRIPS_490, TRIPS_499
NGS_SNP.Pf3D7_01_v3.101940	9	100	non-syn	Pf3D7_01_v3: 101,940	T	PF3D7_0102200	972	0.9	0.1	D	E	IT, SenT001.07, SenT001.08, SenT022.09, SenT029.09, SenT047.09, SenT077.08, SenT104.07, SenT119.09, SenT123.09, SenT139.08, SenT140.08, SenT145.08, SenT149.09, TRIPS_499
NGS_SNP.Pf3D7_01_v3.101959	2	100	non-syn	Pf3D7_01_v3: 101,959	G	PF3D7_0102200	979	0.97	0.03	V	I, L	RV_3630, RV_3703, SenT170.08, TRIPS_704
NGS_SNP.Pf3D7_01_v3.101960	2	100	non-syn	Pf3D7_01_v3: 101,960	T	PF3D7_0102200	979	0.98	0.02	V	E	SenT170.08, SenT235.08, TRIPS_704
NGS_SNP.Pf3D7_01_v3.101961	2	100	syn	Pf3D7_01_v3: 101,961	A	PF3D7_0102200	979	0.97	0.03	V	V	HB3, SenT170.08, SenT235.08, TRIPS_704
NGS_SNP.Pf3D7_01_v3.101964	1	100	non-syn	Pf3D7_01_v3: 101,964	A	PF3D7_0102200	980	0.99	0.01	E	D	SenT170.08, TRIPS_704
NGS_SNP.Pf3D7_01_v3.101967	1	100	syn	Pf3D7_01_v3: 101,967	A	PF3D7_0102200	981	0.99	0.01	E	E	RV_3730, TRIPS_467
NGS_SNP.Pf3D7_01_v3.101968	0	100	non-syn	Pf3D7_01_v3: 101,968	A	PF3D7_0102200	982	0.99	0.01	N	H	TRIPS_504
NGS_SNP.Pf3D7_01_v3.101971	0	100	non-syn	Pf3D7_01_v3: 101,971	G	PF3D7_0102200	983	0.99	0.01	V	I	TRIPS_504
NGS_SNP.Pf3D7_01_v3.101972	4	100	non-syn	Pf3D7_01_v3: 101,972	T	PF3D7_0102200	983	0.95	0.05	V	A, D	RV_3610, RV_3637, RV_3769, T9_94, TRIPS_482, TRIPS_504, TRIPS_704
NGS_SNP.Pf3D7_01_v3.101973	30	90	syn	Pf3D7_01_v3: 101,973	T	PF3D7_0102200	983	0.72	0.28	V	V	7G8, IT, RV_3635, RV_3637, RV_3642, RV_3671, RV_3672, RV_3687, RV_3717, RV_3739, RV_3769, SenT001.07, SenT001.08, SenT002.09, SenT015.09, SenT018.09, SenT024.08, SenT042.09, SenT044.10, SenT061.09, SenT077.08, SenT087.08, SenT090.08, SenT092.08, SenT097.09, SenT102.08, SenT104.07, SenT110.09, SenT119.09, SenT123.09, SenT127.09, SenT135.09, SenT137.08, SenT137.09, SenT139.08, SenT140.08, SenT142.0…
NGS_SNP.Pf3D7_01_v3.101979	0	90	syn	Pf3D7_01_v3: 101,979	A	PF3D7_0102200	985	0.99	0.01	E	E	SenT077.08
NGS_SNP.Pf3D7_01_v3.101980	50	80	non-syn	Pf3D7_01_v3: 101,980	T	PF3D7_0102200	986	0.52	0.48	Y	N	7G8, BM_0009, CS2, GB4, HB3, IT, RV_3600, RV_3610, RV_3611, RV_3630, RV_3635, RV_3637, RV_3642, RV_3655, RV_3671, RV_3672, RV_3673, RV_3687, RV_3696, RV_3702, RV_3703, RV_3708, RV_3714, RV_3717, RV_3721, RV_3730, RV_3731, RV_3739, RV_3741, RV_3764, RV_3766, RV_3769, SenT001.07, SenT001.08, SenT002.07, SenT018.09, SenT024.08, SenT029.09, SenT033.08, SenT044.10, SenT047.09, SenT064.10, SenT066.08, …
NGS_SNP.Pf3D7_01_v3.101984	50	80	non-syn	Pf3D7_01_v3: 101,984	A	PF3D7_0102200	987	0.52	0.48	D	V	7G8, BM_0009, CS2, GB4, HB3, IT, RV_3600, RV_3610, RV_3611, RV_3630, RV_3635, RV_3637, RV_3642, RV_3655, RV_3671, RV_3672, RV_3673, RV_3687, RV_3696, RV_3702, RV_3703, RV_3708, RV_3714, RV_3717, RV_3721, RV_3730, RV_3731, RV_3739, RV_3741, RV_3764, RV_3766, RV_3769, SenT001.08, SenT002.07, SenT018.09, SenT024.08, SenT029.09, SenT033.08, SenT044.10, SenT047.09, SenT064.10, SenT066.08, SenT084.09, …
NGS_SNP.Pf3D7_01_v3.101985	40	70	non-syn	Pf3D7_01_v3: 101,985	T	PF3D7_0102200	987	0.56	0.44	D	E	CS2, GB4, HB3, IT, RV_3600, RV_3610, RV_3635, RV_3637, RV_3642, RV_3655, RV_3671, RV_3672, RV_3673, RV_3687, RV_3696, RV_3702, RV_3708, RV_3714, RV_3717, RV_3721, RV_3730, RV_3739, RV_3769, SenT001.08, SenT002.07, SenT018.09, SenT024.08, SenT029.09, SenT033.08, SenT047.09, SenT066.08, SenT084.09, SenT087.08, SenT097.09, SenT104.07, SenT110.09, SenT111.09, SenT119.09, SenT123.09, SenT127.09, SenT1…
NGS_SNP.Pf3D7_01_v3.102009	0	100	non-syn	Pf3D7_01_v3: 102,009	A	PF3D7_0102200	995	0.99	0.01	E	D	SenT144.08
NGS_SNP.Pf3D7_01_v3.102013	4	100	non-syn	Pf3D7_01_v3: 102,013	A	PF3D7_0102200	997	0.96	0.04	N	D	SenT002.07, SenT015.09, SenT097.09, SenT102.08, SenT144.08, SenT224.08
NGS_SNP.Pf3D7_01_v3.102015	5	100	non-syn	Pf3D7_01_v3: 102,015	T	PF3D7_0102200	997	0.95	0.05	N	K	SenT002.07, SenT015.09, SenT044.10, SenT097.09, SenT102.08, SenT144.08, SenT150.09, SenT224.08
NGS_SNP.Pf3D7_01_v3.102018	20	100	syn	Pf3D7_01_v3: 102,018	A	PF3D7_0102200	998	0.8	0.2	V	V	SenT001.07, SenT001.08, SenT002.09, SenT015.09, SenT024.08, SenT033.08, SenT044.10, SenT046.10, SenT047.09, SenT061.09, SenT063.07, SenT066.08, SenT087.08, SenT090.08, SenT092.08, SenT097.09, SenT102.08, SenT110.09, SenT113.09, SenT119.09, SenT123.09, SenT128.08, SenT135.09, SenT137.09, SenT139.08, SenT140.08, SenT142.09, SenT144.08, SenT149.09, SenT151.09, SenT175.08, SenT197.08, SenT224.08, Sen…
NGS_SNP.Pf3D7_01_v3.102030	10	90	syn	Pf3D7_01_v3: 102,030	A	PF3D7_0102200	1002	0.88	0.12	V	V	RV_3655, RV_3717, RV_3769, SenT022.09, SenT033.09, SenT042.09, SenT044.08, SenT046.10, SenT064.10, SenT084.09, SenT092.08, SenT104.07, SenT113.09, SenT123.09, SenT135.09, SenT170.08, SenT235.08, TRIPS_470
NGS_SNP.Pf3D7_01_v3.102037	8	100	non-syn	Pf3D7_01_v3: 102,037	A	PF3D7_0102200	1005	0.92	0.08	N	Y	SenT001.08, SenT002.09, SenT024.08, SenT047.09, SenT061.09, SenT110.09, SenT139.08, SenT140.08, SenT149.09, SenT170.08, SenT235.08, TRIPS_303
NGS_SNP.Pf3D7_01_v3.102041	8	100	non-syn	Pf3D7_01_v3: 102,041	T	PF3D7_0102200	1006	0.92	0.08	V	E	SenT001.08, SenT002.09, SenT024.08, SenT047.09, SenT061.09, SenT110.09, SenT139.08, SenT140.08, SenT149.09, SenT170.08, SenT235.08, TRIPS_303
NGS_SNP.Pf3D7_01_v3.102042	10	100	syn	Pf3D7_01_v3: 102,042	A	PF3D7_0102200	1006	0.89	0.11	V	V	GB4, SenT001.08, SenT002.09, SenT015.09, SenT024.08, SenT047.09, SenT061.09, SenT110.09, SenT139.08, SenT140.08, SenT149.09, SenT151.09, SenT170.08, SenT235.08, TRIPS_303, TRIPS_504
NGS_SNP.Pf3D7_01_v3.102048	2	100	syn	Pf3D7_01_v3: 102,048	A	PF3D7_0102200	1008	0.98	0.02	E	E	SenT044.10, SenT230.08, TRIPS_470
NGS_SNP.Pf3D7_01_v3.102049	2	100	non-syn	Pf3D7_01_v3: 102,049	A	PF3D7_0102200	1009	0.98	0.02	N	H	SenT015.09, SenT151.09, TRIPS_504
NGS_SNP.Pf3D7_01_v3.102051	2	100	syn	Pf3D7_01_v3: 102,051	T	PF3D7_0102200	1009	0.98	0.02	N	N	SenT015.09, SenT151.09, TRIPS_504
NGS_SNP.Pf3D7_01_v3.102052	2	100	non-syn	Pf3D7_01_v3: 102,052	G	PF3D7_0102200	1010	0.98	0.02	V	I	SenT015.09, SenT151.09, TRIPS_504
NGS_SNP.Pf3D7_01_v3.102053	2	100	non-syn	Pf3D7_01_v3: 102,053	T	PF3D7_0102200	1010	0.98	0.02	V	D	SenT015.09, SenT151.09, TRIPS_504
NGS_SNP.Pf3D7_01_v3.102054	4	100	syn	Pf3D7_01_v3: 102,054	T	PF3D7_0102200	1010	0.95	0.05	V	V	7G8, GB4, RV_3637, SenT064.10, SenT084.09, TRIPS_440, V1_S
NGS_SNP.Pf3D7_01_v3.102060	0	100	syn	Pf3D7_01_v3: 102,060	A	PF3D7_0102200	1012	0.99	0.01	E	E	SenT145.08
NGS_SNP.Pf3D7_01_v3.102061	20	90	non-syn	Pf3D7_01_v3: 102,061	T	PF3D7_0102200	1013	0.76	0.24	Y	N	707A, 7G8, CS2, GB4, HB3, RV_3610, RV_3611, RV_3637, RV_3672, RV_3708, RV_3717, RV_3721, RV_3737, SenT001.08, SenT002.07, SenT002.09, SenT022.09, SenT033.09, SenT042.09, SenT044.08, SenT046.10, SenT047.09, SenT064.10, SenT084.09, SenT092.08, SenT104.07, SenT110.09, SenT111.09, SenT113.09, SenT123.09, SenT127.09, SenT139.08, SenT140.08, SenT145.08, SenT149.09, SenT170.08, SenT179.08, TRIPS_303, TR…
NGS_SNP.Pf3D7_01_v3.102065	20	90	non-syn	Pf3D7_01_v3: 102,065	A	PF3D7_0102200	1014	0.81	0.19	D	V	7G8, GB4, HB3, RV_3611, RV_3672, RV_3708, RV_3717, RV_3721, RV_3737, SenT001.08, SenT002.07, SenT002.09, SenT022.09, SenT033.09, SenT044.08, SenT046.10, SenT047.09, SenT064.10, SenT084.09, SenT104.07, SenT110.09, SenT111.09, SenT113.09, SenT123.09, SenT127.09, SenT139.08, SenT140.08, SenT145.08, SenT149.09, SenT170.08, TRIPS_440, V1_S
NGS_SNP.Pf3D7_01_v3.102066	10	100	non-syn	Pf3D7_01_v3: 102,066	T	PF3D7_0102200	1014	0.9	0.1	D	E	GB4, RV_3672, RV_3708, RV_3717, RV_3737, SenT001.08, SenT002.09, SenT033.09, SenT044.08, SenT046.10, SenT047.09, SenT104.07, SenT123.09, SenT139.08, SenT140.08, SenT149.09
NGS_SNP.Pf3D7_01_v3.102072	0	100	syn	Pf3D7_01_v3: 102,072	A	PF3D7_0102200	1016	0.99	0.01	E	E	SenT145.08
NGS_SNP.Pf3D7_01_v3.102082	0	100	non-syn	Pf3D7_01_v3: 102,082	G	PF3D7_0102200	1020	0.99	0.01	E	K	SenT084.09
NGS_SNP.Pf3D7_01_v3.102084	0	100	non-syn	Pf3D7_01_v3: 102,084	A	PF3D7_0102200	1020	0.99	0.01	E	D	SenT084.09
NGS_SNP.Pf3D7_01_v3.102087	4	100	syn	Pf3D7_01_v3: 102,087	A	PF3D7_0102200	1021	0.95	0.05	V	V	SenT033.08, SenT047.09, SenT084.09, SenT110.09, SenT135.09, SenT145.08, SenT235.08
NGS_SNP.Pf3D7_01_v3.102099	3	100	syn	Pf3D7_01_v3: 102,099	A	PF3D7_0102200	1025	0.97	0.03	V	V	SenT077.08, SenT084.09, SenT110.09, SenT135.09, SenT145.08
NGS_SNP.Pf3D7_01_v3.102106	0	100	non-syn	Pf3D7_01_v3: 102,106	A	PF3D7_0102200	1028	0.99	0.01	N	Y	TRIPS_440
NGS_SNP.Pf3D7_01_v3.102111	4	100	syn	Pf3D7_01_v3: 102,111	A	PF3D7_0102200	1029	0.96	0.04	V	V	RV_3702, SenT033.08, SenT037.08, SenT090.08, SenT230.08, TRIPS_470
NGS_SNP.Pf3D7_01_v3.102117	0	100	syn	Pf3D7_01_v3: 102,117	A	PF3D7_0102200	1031	0.99	0.01	E	E	RV_3610
NGS_SNP.Pf3D7_01_v3.102122	1	100	non-syn	Pf3D7_01_v3: 102,122	T	PF3D7_0102200	1033	0.99	0.01	V	A	SenT127.09, SenT137.09
NGS_SNP.Pf3D7_01_v3.102123	10	90	syn	Pf3D7_01_v3: 102,123	T	PF3D7_0102200	1033	0.88	0.12	V	V	HB3, RV_3610, RV_3737, SenT001.07, SenT002.09, SenT015.09, SenT033.08, SenT037.08, SenT063.07, SenT064.10, SenT094.09, SenT106.08, SenT111.09, SenT135.09, SenT145.08, SenT230.08, TRIPS_470, V1_S
NGS_SNP.Pf3D7_01_v3.102130	4	100	non-syn	Pf3D7_01_v3: 102,130	A	PF3D7_0102200	1036	0.96	0.04	N	Y	SenT066.08, SenT102.08, SenT128.08, SenT137.09, SenT197.08, SenT224.08
NGS_SNP.Pf3D7_01_v3.102134	4	100	non-syn	Pf3D7_01_v3: 102,134	T	PF3D7_0102200	1037	0.96	0.04	V	E	SenT066.08, SenT102.08, SenT128.08, SenT137.09, SenT197.08, SenT224.08
NGS_SNP.Pf3D7_01_v3.102135	8	100	syn	Pf3D7_01_v3: 102,135	A	PF3D7_0102200	1037	0.92	0.08	V	V	HB3, RV_3702, SenT002.07, SenT064.10, SenT066.08, SenT094.09, SenT102.08, SenT104.07, SenT128.08, SenT137.09, SenT197.08, SenT224.08
NGS_SNP.Pf3D7_01_v3.102147	0	100	syn	Pf3D7_01_v3: 102,147	T	PF3D7_0102200	1041	0.99	0.01	V	V	RV_3610
NGS_SNP.Pf3D7_01_v3.102168	2	100	syn	Pf3D7_01_v3: 102,168	A	PF3D7_0102200	1048	0.98	0.02	V	V	SenT001.07, SenT111.09, SenT190.08
NGS_SNP.Pf3D7_01_v3.102180	5	100	syn	Pf3D7_01_v3: 102,180	A	PF3D7_0102200	1052	0.95	0.05	V	V	SenT001.07, SenT022.09, SenT033.09, SenT044.10, SenT094.09, SenT135.09, SenT145.08, SenT190.08
NGS_SNP.Pf3D7_01_v3.102186	6	100	syn	Pf3D7_01_v3: 102,186	A	PF3D7_0102200	1054	0.93	0.07	E	E	RV_3610, RV_3702, SenT044.10, SenT061.09, SenT067.09, SenT077.08, SenT094.09, SenT135.09, SenT145.08, V1_S
NGS_SNP.Pf3D7_01_v3.102192	10	90	syn	Pf3D7_01_v3: 102,192	A	PF3D7_0102200	1056	0.88	0.12	V	V	RV_3610, RV_3737, SenT001.07, SenT002.07, SenT022.09, SenT033.08, SenT033.09, SenT044.08, SenT044.10, SenT047.09, SenT077.08, SenT094.09, SenT135.09, SenT145.08, SenT151.09, SenT190.08, TRIPS_440, V1_S
NGS_SNP.Pf3D7_01_v3.102198	20	100	syn	Pf3D7_01_v3: 102,198	G	PF3D7_0102200	1058	0.8	0.2	E	E	RV_3655, RV_3708, RV_3730, SenT001.07, SenT002.07, SenT015.09, SenT022.09, SenT029.09, SenT033.08, SenT033.09, SenT037.08, SenT044.08, SenT044.10, SenT047.09, SenT077.08, SenT090.08, SenT094.09, SenT112.09, SenT119.09, SenT127.09, SenT128.08, SenT135.09, SenT137.09, SenT139.08, SenT145.08, SenT151.09, SenT170.08, SenT190.08, SenT197.08, SenT230.08, SenT235.08, SenT238.08, TRIPS_303, TRIPS_440, TR…
NGS_SNP.Pf3D7_01_v3.102204	4	100	syn	Pf3D7_01_v3: 102,204	T	PF3D7_0102200	1060	0.95	0.05	V	V	RV_3655, RV_3730, SenT037.08, SenT044.10, SenT119.09, SenT230.08, TRIPS_470
NGS_SNP.Pf3D7_01_v3.102210	7	100	non-syn	Pf3D7_01_v3: 102,210	G	PF3D7_0102200	1062	0.92	0.08	E	D, E	SenT002.07, SenT015.09, SenT022.09, SenT029.09, SenT033.09, SenT047.09, SenT094.09, SenT139.08, SenT170.08, SenT190.08, SenT230.08, SenT235.08
NGS_SNP.Pf3D7_01_v3.102211	0	100	non-syn	Pf3D7_01_v3: 102,211	A	PF3D7_0102200	1063	0.99	0.01	N	Y	SenT230.08
NGS_SNP.Pf3D7_01_v3.102222	4	100	syn	Pf3D7_01_v3: 102,222	G	PF3D7_0102200	1066	0.96	0.04	E	E	SenT094.09, SenT112.09, SenT113.09, SenT170.08, SenT230.08, SenT235.08
NGS_SNP.Pf3D7_01_v3.102234	10	90	syn	Pf3D7_01_v3: 102,234	A	PF3D7_0102200	1070	0.88	0.12	E	E	SenT002.09, SenT015.09, SenT022.09, SenT033.08, SenT044.10, SenT046.10, SenT066.08, SenT075.10, SenT077.08, SenT110.09, SenT123.09, SenT128.08, SenT135.09, SenT137.09, SenT145.08, SenT150.09, SenT151.09, SenT238.08, TRIPS_303
NGS_SNP.Pf3D7_01_v3.102235	10	90	non-syn	Pf3D7_01_v3: 102,235	T	PF3D7_0102200	1071	0.86	0.14	Y	N	SenT002.09, SenT015.09, SenT022.09, SenT033.08, SenT044.10, SenT046.10, SenT066.08, SenT075.10, SenT077.08, SenT110.09, SenT112.09, SenT113.09, SenT123.09, SenT128.08, SenT135.09, SenT137.09, SenT145.08, SenT150.09, SenT151.09, SenT235.08, SenT238.08, TRIPS_303
NGS_SNP.Pf3D7_01_v3.102239	10	90	non-syn	Pf3D7_01_v3: 102,239	A	PF3D7_0102200	1072	0.87	0.13	D	V	SenT002.09, SenT015.09, SenT022.09, SenT033.08, SenT044.10, SenT046.10, SenT066.08, SenT075.10, SenT077.08, SenT110.09, SenT112.09, SenT113.09, SenT123.09, SenT135.09, SenT137.09, SenT145.08, SenT151.09, SenT235.08, SenT238.08, TRIPS_303
NGS_SNP.Pf3D7_01_v3.102246	10	90	syn	Pf3D7_01_v3: 102,246	A	PF3D7_0102200	1074	0.88	0.12	E	E	SenT002.09, SenT015.09, SenT022.09, SenT033.08, SenT044.10, SenT046.10, SenT066.08, SenT075.10, SenT077.08, SenT110.09, SenT123.09, SenT135.09, SenT137.09, SenT145.08, SenT151.09, SenT235.08, SenT238.08, TRIPS_303
NGS_SNP.Pf3D7_01_v3.102258	0	100	syn	Pf3D7_01_v3: 102,258	A	PF3D7_0102200	1078	0.99	0.01	E	E	SenT142.09
NGS_SNP.Pf3D7_01_v3.102259	0	100	non-syn	Pf3D7_01_v3: 102,259	C	PF3D7_0102200	1079	0.99	0.01	H	N	SenT142.09
NGS_SNP.Pf3D7_01_v3.102261	0	100	syn	Pf3D7_01_v3: 102,261	C	PF3D7_0102200	1079	0.99	0.01	H	H	SenT142.09
NGS_SNP.Pf3D7_01_v3.102262	0	100	non-syn	Pf3D7_01_v3: 102,262	A	PF3D7_0102200	1080	0.99	0.01	N	D	SenT142.09
NGS_SNP.Pf3D7_01_v3.102263	0	100	non-syn	Pf3D7_01_v3: 102,263	A	PF3D7_0102200	1080	0.99	0.01	N	I	SenT142.09
NGS_SNP.Pf3D7_01_v3.104891	10	70	non-coding	Pf3D7_01_v3: 104,891	T	PF3D7_0102300	null	0.89	0.11	null	null	BM_0009, RV_3731, RV_3741, RV_3764, RV_3766, SenT032.09, SenT127.09, TRIPS_331, TRIPS_355, TRIPS_364, TRIPS_461, TRIPS_501
NGS_SNP.Pf3D7_01_v3.104894	0	70	non-coding	Pf3D7_01_v3: 104,894	T	PF3D7_0102300	null	0.99	0.01	null	null	RV_3610
NGS_SNP.Pf3D7_01_v3.104911	4	90	non-coding	Pf3D7_01_v3: 104,911	A	PF3D7_0102300	null	0.95	0.05	null	null	SenT097.09, SenT123.09, SenT127.09, SenT180.08, SenT224.08, SenT230.08
NGS_SNP.Pf3D7_01_v3.105132	1	100	non-syn	Pf3D7_01_v3: 105,132	C	PF3D7_0102300	93	0.99	0.01	Q	K	SenT190.08, TRIPS_704
NGS_SNP.Pf3D7_01_v3.105156	2	100	non-syn	Pf3D7_01_v3: 105,156	G	PF3D7_0102300	101	0.98	0.02	D	N	SenT094.09, SenT112.09, SenT175.08
NGS_SNP.Pf3D7_01_v3.105189	0	100	non-syn	Pf3D7_01_v3: 105,189	G	PF3D7_0102300	112	0.99	0.01	D	H	SenT002.09
NGS_SNP.Pf3D7_01_v3.110795	1	50	syn	Pf3D7_01_v3: 110,795	A	PF3D7_0102500	1553	0.99	0.01	S	S	TRIPS_482
NGS_SNP.Pf3D7_01_v3.110840	1	50	non-coding	Pf3D7_01_v3: 110,840	T	PF3D7_0102500	null	0.99	0.01	null	null	RV_3739
NGS_SNP.Pf3D7_01_v3.110899	1	50	non-coding	Pf3D7_01_v3: 110,899	C	PF3D7_0102500	null	0.99	0.01	null	null	TRIPS_700
NGS_SNP.Pf3D7_01_v3.110900	1	50	non-coding	Pf3D7_01_v3: 110,900	C	PF3D7_0102500	null	0.99	0.01	null	null	TRIPS_700
NGS_SNP.Pf3D7_01_v3.110901	1	50	non-coding	Pf3D7_01_v3: 110,901	G	PF3D7_0102500	null	0.99	0.01	null	null	TRIPS_700
NGS_SNP.Pf3D7_01_v3.110904	1	50	non-coding	Pf3D7_01_v3: 110,904	A	PF3D7_0102500	null	0.99	0.01	null	null	TRIPS_700
NGS_SNP.Pf3D7_01_v3.110927	20	50	non-coding	Pf3D7_01_v3: 110,927	T	PF3D7_0102500	null	0.84	0.16	null	null	BM_0008, BM_0009, RV_3673, RV_3675, RV_3731, RV_3741, RV_3764, RV_3766, TRIPS_331, TRIPS_355, TRIPS_364, TRIPS_461, TRIPS_480, TRIPS_501, TRIPS_700
NGS_SNP.Pf3D7_01_v3.110929	1	50	non-coding	Pf3D7_01_v3: 110,929	T	PF3D7_0102500	null	0.99	0.01	null	null	TRIPS_700
NGS_SNP.Pf3D7_01_v3.110931	1	50	non-coding	Pf3D7_01_v3: 110,931	T	PF3D7_0102500	null	0.99	0.01	null	null	TRIPS_700
NGS_SNP.Pf3D7_01_v3.110941	20	50	non-coding	Pf3D7_01_v3: 110,941	G	PF3D7_0102500	null	0.84	0.16	null	null	BM_0008, HB3, RV_3600, RV_3610, RV_3611, RV_3672, RV_3673, RV_3701, RV_3736, RV_3739, SenT101.09, TRIPS_467, TRIPS_480, TRIPS_487
NGS_SNP.Pf3D7_01_v3.110948	1	50	non-coding	Pf3D7_01_v3: 110,948	A	PF3D7_0102500	null	0.99	0.01	null	null	RV_3611
NGS_SNP.Pf3D7_01_v3.110949	1	50	non-coding	Pf3D7_01_v3: 110,949	G	PF3D7_0102500	null	0.99	0.01	null	null	RV_3611
NGS_SNP.Pf3D7_01_v3.111040	6	70	non-syn	Pf3D7_01_v3: 111,040	T	PF3D7_0102500	1518	0.93	0.07	K	E	707A, CS2, Dd2-1, Dd2-2, IT, RV_3637, T9_94
NGS_SNP.Pf3D7_01_v3.111041	6	70	syn	Pf3D7_01_v3: 111,041	T	PF3D7_0102500	1517	0.94	0.06	E	E	707A, CS2, Dd2-1, Dd2-2, IT, RV_3637, T9_94
NGS_SNP.Pf3D7_01_v3.111175	0	90	syn	Pf3D7_01_v3: 111,175	C	PF3D7_0102500	1511	0.99	0.01	R	R	SenT111.09
NGS_SNP.Pf3D7_01_v3.111250	0	100	non-coding	Pf3D7_01_v3: 111,250	T	PF3D7_0102500	null	0.99	0.01	null	null	RV_3611
NGS_SNP.Pf3D7_01_v3.111260	0	100	non-coding	Pf3D7_01_v3: 111,260	G	PF3D7_0102500	null	0.99	0.01	null	null	RV_3611
NGS_SNP.Pf3D7_01_v3.111350	0	100	non-syn	Pf3D7_01_v3: 111,350	G	PF3D7_0102500	1484	0.99	0.01	Q	K	SenT135.09
NGS_SNP.Pf3D7_01_v3.111392	0	100	non-syn	Pf3D7_01_v3: 111,392	G	PF3D7_0102500	1470	0.99	0.01	Q	K	SenT084.09
NGS_SNP.Pf3D7_01_v3.111401	0	100	non-syn	Pf3D7_01_v3: 111,401	C	PF3D7_0102500	1467	0.99	0.01	D	N	SenT144.08
NGS_SNP.Pf3D7_01_v3.111503	30	80	non-syn	Pf3D7_01_v3: 111,503	C	PF3D7_0102500	1433	0.71	0.29	D	N, Y	707A, BM_0008, CS2, Dd2-1, GB4, IT, RV_3606, RV_3610, RV_3611, RV_3614, RV_3672, RV_3675, RV_3695, RV_3737, SenT001.07, SenT002.09, SenT015.09, SenT029.09, SenT033.08, SenT033.09, SenT044.08, SenT044.10, SenT046.10, SenT075.10, SenT077.08, SenT090.08, SenT092.08, SenT094.09, SenT104.07, SenT128.08, SenT135.09, SenT139.08, SenT190.08, SenT197.08, T9_94, V1_S
NGS_SNP.Pf3D7_01_v3.111635	1	100	non-syn	Pf3D7_01_v3: 111,635	C	PF3D7_0102500	1389	0.99	0.01	E	K	SenT139.08, SenT235.08
NGS_SNP.Pf3D7_01_v3.112038	2	100	syn	Pf3D7_01_v3: 112,038	G	PF3D7_0102500	1254	0.97	0.03	S	S	707A, Dd2-1, RV_3721, V1_S
NGS_SNP.Pf3D7_01_v3.112157	0	100	non-syn	Pf3D7_01_v3: 112,157	G	PF3D7_0102500	1215	0.99	0.01	P	S	SenT149.09
NGS_SNP.Pf3D7_01_v3.112188	5	90	non-syn	Pf3D7_01_v3: 112,188	G	PF3D7_0102500	1204	0.95	0.05	I	M	RV_3614, RV_3642, RV_3671, RV_3672, TRIPS_303, TRIPS_490, TRIPS_504
NGS_SNP.Pf3D7_01_v3.112616	1	100	non-syn	Pf3D7_01_v3: 112,616	C	PF3D7_0102500	1062	0.99	0.01	A	T	RV_3614, TRIPS_504
NGS_SNP.Pf3D7_01_v3.112632	0	100	non-syn	Pf3D7_01_v3: 112,632	C	PF3D7_0102500	1056	0.99	0.01	M	I	TRIPS_480
NGS_SNP.Pf3D7_01_v3.112662	0	100	syn	Pf3D7_01_v3: 112,662	A	PF3D7_0102500	1046	0.99	0.01	V	V	RV_3714
NGS_SNP.Pf3D7_01_v3.112678	0	100	non-syn	Pf3D7_01_v3: 112,678	T	PF3D7_0102500	1041	0.99	0.01	E	A	TRIPS_480
NGS_SNP.Pf3D7_01_v3.112683	0	100	syn	Pf3D7_01_v3: 112,683	T	PF3D7_0102500	1039	0.99	0.01	P	P	RV_3611
NGS_SNP.Pf3D7_01_v3.112876	0	100	non-syn	Pf3D7_01_v3: 112,876	A	PF3D7_0102500	975	0.99	0.01	V	A	TRIPS_482
NGS_SNP.Pf3D7_01_v3.112994	0	100	non-syn	Pf3D7_01_v3: 112,994	G	PF3D7_0102500	936	0.99	0.01	Q	K	RV_3637
NGS_SNP.Pf3D7_01_v3.113015	0	100	non-syn	Pf3D7_01_v3: 113,015	G	PF3D7_0102500	929	0.99	0.01	Q	K	RV_3671
NGS_SNP.Pf3D7_01_v3.113078	0	100	non-syn	Pf3D7_01_v3: 113,078	G	PF3D7_0102500	908	0.99	0.01	Q	E	SenT015.08
NGS_SNP.Pf3D7_01_v3.113081	3	100	non-syn	Pf3D7_01_v3: 113,081	G	PF3D7_0102500	907	0.96	0.04	Q	E	CS2, RV_3717, SenT015.08, SenT037.08, TRIPS_504
NGS_SNP.Pf3D7_01_v3.113087	0	100	non-syn	Pf3D7_01_v3: 113,087	C	PF3D7_0102500	905	0.99	0.01	E	Q	SenT015.08
NGS_SNP.Pf3D7_01_v3.113096	1	100	non-syn	Pf3D7_01_v3: 113,096	T	PF3D7_0102500	902	0.99	0.01	K	E	SenT037.08, TRIPS_504
NGS_SNP.Pf3D7_01_v3.113102	4	100	non-syn	Pf3D7_01_v3: 113,102	C	PF3D7_0102500	900	0.96	0.04	E	K, Q	RV_3610, RV_3737, SenT033.08, SenT037.08, TRIPS_504
NGS_SNP.Pf3D7_01_v3.113105	2	100	non-syn	Pf3D7_01_v3: 113,105	C	PF3D7_0102500	899	0.97	0.03	E	K, Q	SenT033.08, SenT037.08, TRIPS_504
NGS_SNP.Pf3D7_01_v3.113114	0	100	non-syn	Pf3D7_01_v3: 113,114	G	PF3D7_0102500	896	0.99	0.01	Q	E	TRIPS_504
NGS_SNP.Pf3D7_01_v3.113119	0	100	non-syn	Pf3D7_01_v3: 113,119	T	PF3D7_0102500	894	0.99	0.01	Q	R	SenT033.08
NGS_SNP.Pf3D7_01_v3.113120	0	100	non-syn	Pf3D7_01_v3: 113,120	G	PF3D7_0102500	894	0.99	0.01	Q	K	SenT075.10
NGS_SNP.Pf3D7_01_v3.113123	0	100	non-syn	Pf3D7_01_v3: 113,123	T	PF3D7_0102500	893	0.99	0.01	K	E	SenT075.10
NGS_SNP.Pf3D7_01_v3.113132	3	100	non-syn	Pf3D7_01_v3: 113,132	G	PF3D7_0102500	890	0.96	0.04	Q	E	RV_3708, SenT033.08, SenT090.08, SenT112.09, TRIPS_456
NGS_SNP.Pf3D7_01_v3.113135	1	100	non-syn	Pf3D7_01_v3: 113,135	C	PF3D7_0102500	889	0.99	0.01	E	K	SenT033.08, SenT064.10
NGS_SNP.Pf3D7_01_v3.113137	3	100	non-syn	Pf3D7_01_v3: 113,137	C	PF3D7_0102500	888	0.97	0.03	R	Q	RV_3600, RV_3637, SenT033.08, SenT064.10, SenT090.08
NGS_SNP.Pf3D7_01_v3.113138	1	100	syn	Pf3D7_01_v3: 113,138	G	PF3D7_0102500	888	0.99	0.01	R	R	SenT033.08, SenT064.10
NGS_SNP.Pf3D7_01_v3.113143	1	100	non-syn	Pf3D7_01_v3: 113,143	T	PF3D7_0102500	886	0.99	0.01	Q	P	SenT033.08, SenT064.10
NGS_SNP.Pf3D7_01_v3.113150	0	100	non-syn	Pf3D7_01_v3: 113,150	C	PF3D7_0102500	884	0.99	0.01	E	Q	RV_3672
NGS_SNP.Pf3D7_01_v3.113155	1	100	non-syn	Pf3D7_01_v3: 113,155	T	PF3D7_0102500	882	0.99	0.01	Q	R	RV_3672, SenT002.07
NGS_SNP.Pf3D7_01_v3.113167	0	100	non-syn	Pf3D7_01_v3: 113,167	G	PF3D7_0102500	878	0.99	0.01	P	Q	RV_3672
NGS_SNP.Pf3D7_01_v3.113180	0	100	non-syn	Pf3D7_01_v3: 113,180	G	PF3D7_0102500	874	0.99	0.01	Q	E	SenT090.09
NGS_SNP.Pf3D7_01_v3.113183	1	100	nonsense	Pf3D7_01_v3: 113,183	T	PF3D7_0102500	873	0.99	0.01	K	*, E	SenT090.09
NGS_SNP.Pf3D7_01_v3.113186	1	100	non-syn	Pf3D7_01_v3: 113,186	T	PF3D7_0102500	872	0.99	0.01	K	Q	SenT090.09, SenT101.09
NGS_SNP.Pf3D7_01_v3.113191	1	100	non-syn	Pf3D7_01_v3: 113,191	G	PF3D7_0102500	870	0.99	0.01	P	Q	SenT090.09, SenT101.09
NGS_SNP.Pf3D7_01_v3.113210	5	100	non-syn	Pf3D7_01_v3: 113,210	G	PF3D7_0102500	864	0.95	0.05	Q	K	RV_3671, RV_3702, RV_3739, SenT033.08, SenT064.10, SenT111.09, SenT128.08, TRIPS_504
NGS_SNP.Pf3D7_01_v3.113218	1	100	non-syn	Pf3D7_01_v3: 113,218	G	PF3D7_0102500	861	0.99	0.01	A	E	RV_3671, SenT033.08
NGS_SNP.Pf3D7_01_v3.113224	0	100	non-syn	Pf3D7_01_v3: 113,224	G	PF3D7_0102500	859	0.99	0.01	A	E	SenT033.08
NGS_SNP.Pf3D7_01_v3.113230	0	100	nonsense	Pf3D7_01_v3: 113,230	A	PF3D7_0102500	857	0.99	0.01	L	*	SenT033.08
NGS_SNP.Pf3D7_01_v3.113231	0	100	non-syn	Pf3D7_01_v3: 113,231	A	PF3D7_0102500	857	0.99	0.01	L	I	SenT033.08
NGS_SNP.Pf3D7_01_v3.113234	0	100	non-syn	Pf3D7_01_v3: 113,234	G	PF3D7_0102500	856	0.99	0.01	Q	K	SenT033.08
NGS_SNP.Pf3D7_01_v3.113290	1	100	non-syn	Pf3D7_01_v3: 113,290	A	PF3D7_0102500	837	0.99	0.01	I	K	RV_3611, V1_S
NGS_SNP.Pf3D7_01_v3.113305	0	100	non-syn	Pf3D7_01_v3: 113,305	G	PF3D7_0102500	832	0.99	0.01	T	I	SenT037.08
NGS_SNP.Pf3D7_01_v3.113310	0	100	non-syn	Pf3D7_01_v3: 113,310	A	PF3D7_0102500	830	0.99	0.01	H	Q	SenT037.08
NGS_SNP.Pf3D7_01_v3.113311	0	100	non-syn	Pf3D7_01_v3: 113,311	T	PF3D7_0102500	830	0.99	0.01	H	R	SenT037.08
NGS_SNP.Pf3D7_01_v3.113396	0	100	non-syn	Pf3D7_01_v3: 113,396	T	PF3D7_0102500	802	0.99	0.01	T	A	7G8
NGS_SNP.Pf3D7_01_v3.113475	0	100	non-syn	Pf3D7_01_v3: 113,475	A	PF3D7_0102500	775	0.99	0.01	N	K	V1_S
NGS_SNP.Pf3D7_01_v3.113484	0	100	syn	Pf3D7_01_v3: 113,484	T	PF3D7_0102500	772	0.99	0.01	A	A	SenT037.08
NGS_SNP.Pf3D7_01_v3.113614	0	100	non-syn	Pf3D7_01_v3: 113,614	T	PF3D7_0102500	729	0.99	0.01	D	V	SenT037.08
NGS_SNP.Pf3D7_01_v3.113615	0	100	non-syn	Pf3D7_01_v3: 113,615	C	PF3D7_0102500	729	0.99	0.01	D	H	SenT037.08
NGS_SNP.Pf3D7_01_v3.113616	0	100	non-syn	Pf3D7_01_v3: 113,616	C	PF3D7_0102500	728	0.99	0.01	M	I	SenT037.08
NGS_SNP.Pf3D7_01_v3.113620	0	100	non-syn	Pf3D7_01_v3: 113,620	C	PF3D7_0102500	727	0.99	0.01	C	S	SenT037.08
NGS_SNP.Pf3D7_01_v3.113732	0	100	non-syn	Pf3D7_01_v3: 113,732	T	PF3D7_0102500	690	0.99	0.01	K	Q	SenT044.08
NGS_SNP.Pf3D7_01_v3.113733	0	100	syn	Pf3D7_01_v3: 113,733	A	PF3D7_0102500	689	0.99	0.01	A	A	SenT044.08
NGS_SNP.Pf3D7_01_v3.113735	0	100	non-syn	Pf3D7_01_v3: 113,735	C	PF3D7_0102500	689	0.99	0.01	A	P	SenT044.08
NGS_SNP.Pf3D7_01_v3.113738	0	100	non-syn	Pf3D7_01_v3: 113,738	G	PF3D7_0102500	688	0.99	0.01	L	I	SenT044.08
NGS_SNP.Pf3D7_01_v3.113740	0	100	non-syn	Pf3D7_01_v3: 113,740	C	PF3D7_0102500	687	0.99	0.01	S	N	SenT044.08
NGS_SNP.Pf3D7_01_v3.113775	0	100	syn	Pf3D7_01_v3: 113,775	T	PF3D7_0102500	675	0.99	0.01	Q	Q	SenT044.10
NGS_SNP.Pf3D7_01_v3.113877	0	100	syn	Pf3D7_01_v3: 113,877	T	PF3D7_0102500	641	0.99	0.01	T	T	SenT190.08
NGS_SNP.Pf3D7_01_v3.113889	2	100	non-syn	Pf3D7_01_v3: 113,889	A	PF3D7_0102500	637	0.98	0.02	N	K	RV_3702, SenT063.07, TRIPS_482
NGS_SNP.Pf3D7_01_v3.114473	40	80	non-syn	Pf3D7_01_v3: 114,473	T	PF3D7_0102500	443	0.56	0.44	K	Q	707A, BM_0008, CS2, Dd2-1, GB4, HB3, RV_3600, RV_3614, RV_3637, RV_3642, RV_3672, RV_3702, RV_3708, RV_3714, RV_3721, RV_3730, RV_3736, RV_3737, RV_3740, SenT022.09, SenT033.09, SenT044.08, SenT046.10, SenT047.09, SenT064.10, SenT077.08, SenT090.09, SenT092.08, SenT094.09, SenT104.07, SenT111.09, SenT112.09, SenT119.09, SenT123.09, SenT128.08, SenT142.09, SenT190.08, SenT197.08, SenT224.08, T9_94…
NGS_SNP.Pf3D7_01_v3.114492	0	100	syn	Pf3D7_01_v3: 114,492	C	PF3D7_0102500	436	0.99	0.01	K	K	SenT084.09
NGS_SNP.Pf3D7_01_v3.114559	10	90	non-syn	Pf3D7_01_v3: 114,559	T	PF3D7_0102500	414	0.88	0.12	N	I	707A, BM_0008, CS2, Dd2-1, SenT022.09, SenT033.09, SenT044.08, SenT046.10, SenT123.09, SenT135.09, SenT144.08, SenT190.08, SenT197.08, T9_94, TRIPS_487, V1_S
NGS_SNP.Pf3D7_01_v3.114724	7	100	non-syn	Pf3D7_01_v3: 114,724	C	PF3D7_0102500	359	0.93	0.07	R	K	BM_0008, CS2, SenT022.09, SenT033.09, SenT044.08, SenT046.10, SenT135.09, T9_94, TRIPS_487, V1_S
NGS_SNP.Pf3D7_01_v3.114763	0	100	non-syn	Pf3D7_01_v3: 114,763	C	PF3D7_0102500	346	0.99	0.01	G	V	SenT044.08
NGS_SNP.Pf3D7_01_v3.115032	1	100	non-syn	Pf3D7_01_v3: 115,032	T	PF3D7_0102500	256	0.99	0.01	R	S	RV_3655, SenT110.09
NGS_SNP.Pf3D7_01_v3.115256	0	100	non-syn	Pf3D7_01_v3: 115,256	C	PF3D7_0102500	182	0.99	0.01	V	I	SenT113.09
NGS_SNP.Pf3D7_01_v3.115455	0	100	syn	Pf3D7_01_v3: 115,455	C	PF3D7_0102500	115	0.99	0.01	L	L	SenT075.10
NGS_SNP.Pf3D7_01_v3.115517	0	100	non-syn	Pf3D7_01_v3: 115,517	G	PF3D7_0102500	95	0.99	0.01	H	Y	RV_3687
NGS_SNP.Pf3D7_01_v3.115610	0	100	non-syn	Pf3D7_01_v3: 115,610	C	PF3D7_0102500	64	0.99	0.01	V	L	V1_S
NGS_SNP.Pf3D7_01_v3.115636	0	90	non-syn	Pf3D7_01_v3: 115,636	C	PF3D7_0102500	55	0.99	0.01	S	N	RV_3736
NGS_SNP.Pf3D7_01_v3.115639	0	90	non-syn	Pf3D7_01_v3: 115,639	T	PF3D7_0102500	54	0.99	0.01	N	S	RV_3614
NGS_SNP.Pf3D7_01_v3.115642	2	100	non-syn	Pf3D7_01_v3: 115,642	T	PF3D7_0102500	53	0.98	0.02	N	S	RV_3736, SenT101.09, SenT175.08
NGS_SNP.Pf3D7_01_v3.115666	0	100	non-syn	Pf3D7_01_v3: 115,666	T	PF3D7_0102500	45	0.99	0.01	N	T	SenT066.08
NGS_SNP.Pf3D7_01_v3.115668	0	100	non-syn	Pf3D7_01_v3: 115,668	A	PF3D7_0102500	44	0.99	0.01	N	K	SenT066.08
NGS_SNP.Pf3D7_01_v3.115670	0	100	non-syn	Pf3D7_01_v3: 115,670	T	PF3D7_0102500	44	0.99	0.01	N	D	SenT066.08
NGS_SNP.Pf3D7_01_v3.115738	0	90	non-syn	Pf3D7_01_v3: 115,738	C	PF3D7_0102500	21	0.99	0.01	C	Y	SenT094.09
NGS_SNP.Pf3D7_01_v3.119077	0	90	non-syn	Pf3D7_01_v3: 119,077	A	PF3D7_0102600	619	0.99	0.01	D	E	SenT001.07
NGS_SNP.Pf3D7_01_v3.119125	2	90	non-coding	Pf3D7_01_v3: 119,125	T	PF3D7_0102600	null	0.98	0.02	null	null	RV_3611, RV_3673, RV_3739
NGS_SNP.Pf3D7_01_v3.119135	0	80	non-coding	Pf3D7_01_v3: 119,135	G	PF3D7_0102600	null	0.99	0.01	null	null	RV_3611
NGS_SNP.Pf3D7_01_v3.119141	1	80	non-coding	Pf3D7_01_v3: 119,141	G	PF3D7_0102600	null	0.98	0.02	null	null	RV_3611, RV_3769
NGS_SNP.Pf3D7_01_v3.119204	0	90	non-coding	Pf3D7_01_v3: 119,204	G	PF3D7_0102600	null	0.99	0.01	null	null	SenT033.08
NGS_SNP.Pf3D7_01_v3.119698	0	100	syn	Pf3D7_01_v3: 119,698	G	PF3D7_0102600	462	0.99	0.01	F	F	SenT197.08
NGS_SNP.Pf3D7_01_v3.119761	0	100	syn	Pf3D7_01_v3: 119,761	T	PF3D7_0102600	441	0.99	0.01	L	L	RV_3675
NGS_SNP.Pf3D7_01_v3.119822	0	100	non-syn	Pf3D7_01_v3: 119,822	T	PF3D7_0102600	421	0.99	0.01	E	V	SenT197.08
NGS_SNP.Pf3D7_01_v3.119966	4	90	non-syn	Pf3D7_01_v3: 119,966	A	PF3D7_0102600	373	0.96	0.04	I	T	RV_3614, SenT037.08, SenT044.08, SenT044.10, SenT113.09, SenT224.08
NGS_SNP.Pf3D7_01_v3.119985	3	100	non-syn	Pf3D7_01_v3: 119,985	T	PF3D7_0102600	367	0.96	0.04	N	D	RV_3614, SenT037.08, SenT044.10, SenT113.09, SenT224.08
NGS_SNP.Pf3D7_01_v3.120028	0	100	non-syn	Pf3D7_01_v3: 120,028	C	PF3D7_0102600	352	0.99	0.01	E	D	SenT180.08
NGS_SNP.Pf3D7_01_v3.120106	2	90	syn	Pf3D7_01_v3: 120,106	T	PF3D7_0102600	326	0.97	0.03	V	V	RV_3600, SenT084.09, TRIPS_303, TRIPS_480
NGS_SNP.Pf3D7_01_v3.120320	1	100	non-syn	Pf3D7_01_v3: 120,320	A	PF3D7_0102600	255	0.99	0.01	I	K	RV_3611, V1_S
NGS_SNP.Pf3D7_01_v3.120427	0	100	non-syn	Pf3D7_01_v3: 120,427	A	PF3D7_0102600	219	0.99	0.01	N	K	RV_3614
NGS_SNP.Pf3D7_01_v3.120492	1	100	non-syn	Pf3D7_01_v3: 120,492	T	PF3D7_0102600	198	0.99	0.01	K	E	RV_3655, SenT179.08
NGS_SNP.Pf3D7_01_v3.120559	0	100	syn	Pf3D7_01_v3: 120,559	A	PF3D7_0102600	175	0.99	0.01	I	I	RV_3611
NGS_SNP.Pf3D7_01_v3.120704	0	100	non-syn	Pf3D7_01_v3: 120,704	C	PF3D7_0102600	127	0.99	0.01	C	F	RV_3714
NGS_SNP.Pf3D7_01_v3.120724	0	100	non-syn	Pf3D7_01_v3: 120,724	T	PF3D7_0102600	120	0.99	0.01	K	N	SenT102.08
NGS_SNP.Pf3D7_01_v3.120731	4	100	non-syn	Pf3D7_01_v3: 120,731	C	PF3D7_0102600	118	0.96	0.04	W	L	RV_3672, RV_3708, SenT067.09, SenT092.08, SenT106.08, TRIPS_456
NGS_SNP.Pf3D7_01_v3.120736	10	100	non-syn	Pf3D7_01_v3: 120,736	T	PF3D7_0102600	116	0.89	0.11	K	N	HB3, RV_3701, RV_3729, RV_3735, RV_3736, RV_3769, SenT044.10, SenT047.09, SenT066.08, SenT104.07, SenT110.09, SenT128.08, SenT139.08, SenT140.08, TRIPS_301
NGS_SNP.Pf3D7_01_v3.120742	0	100	non-syn	Pf3D7_01_v3: 120,742	T	PF3D7_0102600	114	0.99	0.01	L	F	SenT084.09
NGS_SNP.Pf3D7_01_v3.120746	5	100	non-syn	Pf3D7_01_v3: 120,746	C	PF3D7_0102600	113	0.95	0.05	G	D	BM_0008, SenT022.09, SenT033.09, SenT044.08, SenT046.10, SenT123.09, TRIPS_487
NGS_SNP.Pf3D7_01_v3.120750	1	100	non-syn	Pf3D7_01_v3: 120,750	T	PF3D7_0102600	112	0.99	0.01	K	E	SenT087.08, SenT190.08
NGS_SNP.Pf3D7_01_v3.120785	1	100	non-syn	Pf3D7_01_v3: 120,785	C	PF3D7_0102600	100	0.99	0.01	C	S	SenT128.08, SenT149.09
NGS_SNP.Pf3D7_01_v3.120840	0	100	non-syn	Pf3D7_01_v3: 120,840	T	PF3D7_0102600	82	0.99	0.01	R	W	SenT110.09
NGS_SNP.Pf3D7_01_v3.120859	0	100	syn	Pf3D7_01_v3: 120,859	A	PF3D7_0102600	75	0.99	0.01	N	N	SenT110.09
NGS_SNP.Pf3D7_01_v3.120898	1	100	syn	Pf3D7_01_v3: 120,898	T	PF3D7_0102600	62	0.99	0.01	K	K	SenT090.09, SenT101.09
NGS_SNP.Pf3D7_01_v3.120965	0	100	non-syn	Pf3D7_01_v3: 120,965	T	PF3D7_0102600	40	0.99	0.01	E	G	RV_3703
NGS_SNP.Pf3D7_01_v3.120980	0	90	non-syn	Pf3D7_01_v3: 120,980	T	PF3D7_0102600	35	0.99	0.01	N	I	TRIPS_499
NGS_SNP.Pf3D7_01_v3.120981	0	90	non-syn	Pf3D7_01_v3: 120,981	T	PF3D7_0102600	35	0.99	0.01	N	Y	TRIPS_499
NGS_SNP.Pf3D7_01_v3.120982	1	90	non-coding	Pf3D7_01_v3: 120,982	C	PF3D7_0102600	null	0.98	0.02	null	null	RV_3673, TRIPS_499
NGS_SNP.Pf3D7_01_v3.120983	4	90	non-coding	Pf3D7_01_v3: 120,983	T	PF3D7_0102600	null	0.96	0.04	null	null	BM_0008, RV_3673, RV_3701, RV_3739, TRIPS_499, TRIPS_759
NGS_SNP.Pf3D7_01_v3.120988	40	80	non-coding	Pf3D7_01_v3: 120,988	C	PF3D7_0102600	null	0.63	0.37	null	null	BM_0008, BM_0009, CS2, Dd2-2, HB3, RV_3600, RV_3610, RV_3611, RV_3614, RV_3630, RV_3635, RV_3642, RV_3650, RV_3655, RV_3671, RV_3672, RV_3673, RV_3687, RV_3696, RV_3701, RV_3702, RV_3703, RV_3708, RV_3714, RV_3717, RV_3721, RV_3731, RV_3735, RV_3736, RV_3737, RV_3739, RV_3741, RV_3764, RV_3766, RV_3769, SenT018.09, SenT042.09, SenT044.10, SenT061.09, SenT101.09, SenT102.08, SenT137.08, SenT139.08…
NGS_SNP.Pf3D7_01_v3.121002	0	80	non-coding	Pf3D7_01_v3: 121,002	A	PF3D7_0102600	null	0.99	0.01	null	null	RV_3729
NGS_SNP.Pf3D7_01_v3.121003	0	80	non-coding	Pf3D7_01_v3: 121,003	A	PF3D7_0102600	null	0.99	0.01	null	null	RV_3729
NGS_SNP.Pf3D7_01_v3.121025	0	80	non-coding	Pf3D7_01_v3: 121,025	A	PF3D7_0102600	null	0.99	0.01	null	null	TRIPS_480
NGS_SNP.Pf3D7_01_v3.121030	10	80	non-coding	Pf3D7_01_v3: 121,030	T	PF3D7_0102600	null	0.87	0.13	null	null	CS2, RV_3610, RV_3637, RV_3642, RV_3655, RV_3701, RV_3708, RV_3714, RV_3735, RV_3736, RV_3737, TRIPS_456, TRIPS_482, TRIPS_487, TRIPS_700, TRIPS_704
NGS_SNP.Pf3D7_01_v3.121031	1	80	non-coding	Pf3D7_01_v3: 121,031	G	PF3D7_0102600	null	0.98	0.02	null	null	RV_3701, RV_3735
NGS_SNP.Pf3D7_01_v3.121037	0	70	non-coding	Pf3D7_01_v3: 121,037	C	PF3D7_0102600	null	0.99	0.01	null	null	TRIPS_704
NGS_SNP.Pf3D7_01_v3.121045	2	70	non-coding	Pf3D7_01_v3: 121,045	T	PF3D7_0102600	null	0.98	0.02	null	null	SenT113.09, SenT227.08
NGS_SNP.Pf3D7_01_v3.121131	1	60	non-coding	Pf3D7_01_v3: 121,131	T	PF3D7_0102600	null	0.99	0.01	null	null	BM_0008
NGS_SNP.Pf3D7_01_v3.121172	1	50	non-syn	Pf3D7_01_v3: 121,172	C	PF3D7_0102600	26	0.99	0.01	L	F	TRIPS_373
NGS_SNP.Pf3D7_01_v3.121233	1	50	non-syn	Pf3D7_01_v3: 121,233	T	PF3D7_0102600	6	0.99	0.01	Q	P	RV_3739
NGS_SNP.Pf3D7_01_v3.124601	4	40	non-coding	Pf3D7_01_v3: 124,601	A	PF3D7_0102700	null	0.95	0.05	null	null	BM_0008, RV_3675, TRIPS_410
NGS_SNP.Pf3D7_01_v3.124603	5	50	non-coding	Pf3D7_01_v3: 124,603	T	PF3D7_0102700	null	0.95	0.05	null	null	RV_3600, RV_3642, RV_3737, TRIPS_490
NGS_SNP.Pf3D7_01_v3.124605	2	50	non-coding	Pf3D7_01_v3: 124,605	T	PF3D7_0102700	null	0.97	0.03	null	null	RV_3642, TRIPS_490
NGS_SNP.Pf3D7_01_v3.124607	1	50	non-coding	Pf3D7_01_v3: 124,607	T	PF3D7_0102700	null	0.99	0.01	null	null	IT
NGS_SNP.Pf3D7_01_v3.124609	1	50	non-coding	Pf3D7_01_v3: 124,609	T	PF3D7_0102700	null	0.99	0.01	null	null	IT
NGS_SNP.Pf3D7_01_v3.124625	1	50	non-coding	Pf3D7_01_v3: 124,625	T	PF3D7_0102700	null	0.99	0.01	null	null	CS2
NGS_SNP.Pf3D7_01_v3.124631	6	50	non-coding	Pf3D7_01_v3: 124,631	A	PF3D7_0102700	null	0.93	0.07	null	null	IT, RV_3611, RV_3739, SenT238.08, TRIPS_700
NGS_SNP.Pf3D7_01_v3.124635	9	50	non-coding	Pf3D7_01_v3: 124,635	C	PF3D7_0102700	null	0.91	0.09	null	null	CS2, IT, RV_3611, RV_3737, RV_3739, T9_94, TRIPS_700
NGS_SNP.Pf3D7_01_v3.124639	1	50	non-coding	Pf3D7_01_v3: 124,639	C	PF3D7_0102700	null	0.99	0.01	null	null	RV_3737
NGS_SNP.Pf3D7_01_v3.124666	1	60	non-coding	Pf3D7_01_v3: 124,666	A	PF3D7_0102700	null	0.99	0.01	null	null	SenT230.08
NGS_SNP.Pf3D7_01_v3.124868	4	100	non-syn	Pf3D7_01_v3: 124,868	A	PF3D7_0102700	72	0.96	0.04	D	G	RV_3614, RV_3702, SenT090.09, SenT112.09, SenT137.09, SenT224.08
NGS_SNP.Pf3D7_01_v3.125027	0	100	non-syn	Pf3D7_01_v3: 125,027	G	PF3D7_0102700	125	0.99	0.01	W	S	SenT135.09
NGS_SNP.Pf3D7_01_v3.125116	0	100	non-syn	Pf3D7_01_v3: 125,116	G	PF3D7_0102700	155	0.99	0.01	E	K	SenT021.09
NGS_SNP.Pf3D7_01_v3.125126	1	100	non-syn	Pf3D7_01_v3: 125,126	A	PF3D7_0102700	158	0.99	0.01	N	S	SenT018.09, SenT137.08
NGS_SNP.Pf3D7_01_v3.125142	1	100	non-syn	Pf3D7_01_v3: 125,142	A	PF3D7_0102700	163	0.99	0.01	Q	H	RV_3708, TRIPS_456
NGS_SNP.Pf3D7_01_v3.125175	0	100	syn	Pf3D7_01_v3: 125,175	C	PF3D7_0102700	174	0.99	0.01	S	S	SenT033.08
NGS_SNP.Pf3D7_01_v3.125281	0	100	non-syn	Pf3D7_01_v3: 125,281	T	PF3D7_0102700	210	0.99	0.01	W	R	SenT230.08
NGS_SNP.Pf3D7_01_v3.125303	40	80	non-syn	Pf3D7_01_v3: 125,303	C	PF3D7_0102700	217	0.57	0.43	T	I	707A, BM_0008, CS2, Dd2-1, Dd2-2, IT, RV_3600, RV_3611, RV_3614, RV_3637, RV_3701, RV_3708, RV_3721, RV_3730, RV_3735, RV_3739, SenT002.09, SenT015.09, SenT018.09, SenT021.09, SenT029.09, SenT047.09, SenT064.10, SenT067.09, SenT087.08, SenT090.09, SenT092.08, SenT104.07, SenT110.09, SenT113.09, SenT127.09, SenT128.08, SenT135.09, SenT137.08, SenT137.09, SenT140.08, SenT149.09, SenT150.09, SenT180…
NGS_SNP.Pf3D7_01_v3.125305	5	100	non-syn	Pf3D7_01_v3: 125,305	A	PF3D7_0102700	218	0.95	0.05	N	Y	RV_3600, RV_3701, RV_3735, SenT002.09, SenT029.09, SenT128.08, SenT140.08
NGS_SNP.Pf3D7_01_v3.125324	4	100	non-syn	Pf3D7_01_v3: 125,324	G	PF3D7_0102700	224	0.96	0.04	W	L	BM_0008, RV_3708, SenT092.08, SenT230.08, TRIPS_456, TRIPS_480
NGS_SNP.Pf3D7_01_v3.125362	0	100	non-syn	Pf3D7_01_v3: 125,362	C	PF3D7_0102700	237	0.99	0.01	H	N	SenT042.09
NGS_SNP.Pf3D7_01_v3.125482	40	90	nonsense	Pf3D7_01_v3: 125,482	T	PF3D7_0102700	277	0.62	0.38	*	K	7G8, BM_0008, BM_0009, HB3, RV_3600, RV_3606, RV_3610, RV_3611, RV_3614, RV_3630, RV_3637, RV_3642, RV_3650, RV_3655, RV_3671, RV_3672, RV_3673, RV_3675, RV_3687, RV_3696, RV_3701, RV_3702, RV_3703, RV_3708, RV_3714, RV_3717, RV_3721, RV_3729, RV_3731, RV_3735, RV_3736, RV_3739, RV_3740, RV_3741, RV_3764, RV_3766, RV_3769, SenT001.07, SenT001.08, SenT029.09, SenT032.09, SenT033.09, SenT061.09, Se…
NGS_SNP.Pf3D7_01_v3.126399	0	90	syn	Pf3D7_01_v3: 126,399	G	PF3D7_0102800	581	0.99	0.01	F	F	RV_3611
NGS_SNP.Pf3D7_01_v3.126478	0	100	non-syn	Pf3D7_01_v3: 126,478	A	PF3D7_0102800	555	0.99	0.01	V	D	SenT140.08
NGS_SNP.Pf3D7_01_v3.126504	0	90	syn	Pf3D7_01_v3: 126,504	C	PF3D7_0102800	546	0.99	0.01	P	P	SenT033.08
NGS_SNP.Pf3D7_01_v3.126506	0	90	non-syn	Pf3D7_01_v3: 126,506	G	PF3D7_0102800	546	0.99	0.01	P	S	SenT119.09
NGS_SNP.Pf3D7_01_v3.126523	0	90	non-syn	Pf3D7_01_v3: 126,523	T	PF3D7_0102800	540	0.99	0.01	Q	L	SenT102.08
NGS_SNP.Pf3D7_01_v3.126838	0	90	non-syn	Pf3D7_01_v3: 126,838	C	PF3D7_0102800	435	0.99	0.01	R	K	SenT029.09
NGS_SNP.Pf3D7_01_v3.126961	0	90	non-syn	Pf3D7_01_v3: 126,961	T	PF3D7_0102800	394	0.99	0.01	K	R	7G8
NGS_SNP.Pf3D7_01_v3.127248	0	80	syn	Pf3D7_01_v3: 127,248	T	PF3D7_0102800	298	0.99	0.01	I	I	TRIPS_433
NGS_SNP.Pf3D7_01_v3.127249	0	80	non-syn	Pf3D7_01_v3: 127,249	A	PF3D7_0102800	298	0.99	0.01	I	K	TRIPS_433
NGS_SNP.Pf3D7_01_v3.127255	1	80	non-syn	Pf3D7_01_v3: 127,255	C	PF3D7_0102800	296	0.98	0.02	C	Y	RV_3614, TRIPS_433
NGS_SNP.Pf3D7_01_v3.127256	2	60	non-syn	Pf3D7_01_v3: 127,256	A	PF3D7_0102800	296	0.98	0.02	C	S	RV_3614, TRIPS_433
NGS_SNP.Pf3D7_01_v3.127283	0	80	non-syn	Pf3D7_01_v3: 127,283	G	PF3D7_0102800	287	0.99	0.01	H	N	TRIPS_433
NGS_SNP.Pf3D7_01_v3.127287	0	80	non-syn	Pf3D7_01_v3: 127,287	C	PF3D7_0102800	285	0.99	0.01	M	I	TRIPS_433
NGS_SNP.Pf3D7_01_v3.127288	0	80	non-syn	Pf3D7_01_v3: 127,288	A	PF3D7_0102800	285	0.99	0.01	M	K	TRIPS_433
NGS_SNP.Pf3D7_01_v3.127290	0	80	syn	Pf3D7_01_v3: 127,290	G	PF3D7_0102800	284	0.99	0.01	N	N	TRIPS_433
NGS_SNP.Pf3D7_01_v3.127362	2	80	syn	Pf3D7_01_v3: 127,362	A	PF3D7_0102800	260	0.98	0.03	I	I	RV_3642, RV_3740, TRIPS_490
NGS_SNP.Pf3D7_01_v3.127692	1	70	syn	Pf3D7_01_v3: 127,692	G	PF3D7_0102800	150	0.98	0.02	N	N	RV_3740, TRIPS_490
NGS_SNP.Pf3D7_01_v3.127722	5	80	syn	Pf3D7_01_v3: 127,722	A	PF3D7_0102800	140	0.95	0.05	N	N	RV_3614, SenT075.10, SenT112.09, SenT137.09, TRIPS_480, TRIPS_700
NGS_SNP.Pf3D7_01_v3.127725	40	80	syn	Pf3D7_01_v3: 127,725	G	PF3D7_0102800	139	0.6	0.4	N	N	707A, BM_0009, Dd2-1, Dd2-2, GB4, HB3, IT, RV_3611, RV_3635, RV_3637, RV_3642, RV_3650, RV_3655, RV_3671, RV_3687, RV_3703, RV_3708, RV_3721, RV_3729, RV_3731, RV_3736, RV_3739, RV_3740, RV_3741, RV_3764, RV_3766, SenT001.08, SenT018.09, SenT021.09, SenT024.08, SenT042.09, SenT067.09, SenT087.08, SenT094.09, SenT104.07, SenT110.09, SenT113.09, SenT142.09, SenT144.08, SenT149.09, SenT151.09, SenT1…
NGS_SNP.Pf3D7_01_v3.127727	2	90	non-syn	Pf3D7_01_v3: 127,727	T	PF3D7_0102800	139	0.98	0.02	N	H	GB4, SenT018.09, SenT137.08
NGS_SNP.Pf3D7_01_v3.127728	3	90	syn	Pf3D7_01_v3: 127,728	G	PF3D7_0102800	138	0.97	0.03	N	N	RV_3642, RV_3729, RV_3740, TRIPS_490
NGS_SNP.Pf3D7_01_v3.127731	3	90	syn	Pf3D7_01_v3: 127,731	G	PF3D7_0102800	137	0.97	0.03	N	N	RV_3642, RV_3729, RV_3740, TRIPS_490
NGS_SNP.Pf3D7_01_v3.127734	2	90	syn	Pf3D7_01_v3: 127,734	G	PF3D7_0102800	136	0.98	0.02	N	N	RV_3642, RV_3740, TRIPS_490
NGS_SNP.Pf3D7_01_v3.127739	0	90	non-syn	Pf3D7_01_v3: 127,739	G	PF3D7_0102800	135	0.99	0.01	H	N	RV_3642
NGS_SNP.Pf3D7_01_v3.127746	0	90	syn	Pf3D7_01_v3: 127,746	A	PF3D7_0102800	132	0.99	0.01	N	N	RV_3642
NGS_SNP.Pf3D7_01_v3.127783	0	90	non-syn	Pf3D7_01_v3: 127,783	T	PF3D7_0102800	120	0.99	0.01	N	I	RV_3655
NGS_SNP.Pf3D7_01_v3.127821	0	100	syn	Pf3D7_01_v3: 127,821	C	PF3D7_0102800	107	0.99	0.01	K	K	RV_3611
NGS_SNP.Pf3D7_01_v3.127838	0	100	non-syn	Pf3D7_01_v3: 127,838	A	PF3D7_0102800	102	0.99	0.01	Y	H	SenT064.10
NGS_SNP.Pf3D7_01_v3.127875	0	100	non-syn	Pf3D7_01_v3: 127,875	C	PF3D7_0102800	89	0.99	0.01	R	S	SenT044.10
NGS_SNP.Pf3D7_01_v3.127906	0	100	non-syn	Pf3D7_01_v3: 127,906	T	PF3D7_0102800	79	0.99	0.01	K	I	RV_3675
NGS_SNP.Pf3D7_01_v3.127920	4	90	non-syn	Pf3D7_01_v3: 127,920	A	PF3D7_0102800	74	0.96	0.04	H	Q	GB4, RV_3611, RV_3701, RV_3735, SenT097.09, SenT151.09
NGS_SNP.Pf3D7_01_v3.127988	0	100	non-syn	Pf3D7_01_v3: 127,988	C	PF3D7_0102800	52	0.99	0.01	D	Y	RV_3739
NGS_SNP.Pf3D7_01_v3.128035	0	100	non-syn	Pf3D7_01_v3: 128,035	C	PF3D7_0102800	36	0.99	0.01	G	D	7G8
NGS_SNP.Pf3D7_01_v3.128037	0	100	syn	Pf3D7_01_v3: 128,037	C	PF3D7_0102800	35	0.99	0.01	E	E	SenT024.08
NGS_SNP.Pf3D7_01_v3.128132	0	90	non-syn	Pf3D7_01_v3: 128,132	T	PF3D7_0102800	4	0.99	0.01	I	L	SenT110.09
NGS_SNP.Pf3D7_01_v3.128141	0	90	non-syn	Pf3D7_01_v3: 128,141	T	PF3D7_0102800	1	0.99	0.01	M	L	SenT044.08
NGS_SNP.Pf3D7_01_v3.128975	0	100	syn	Pf3D7_01_v3: 128,975	C	PF3D7_0102900	622	0.99	0.01	K	K	SenT094.09
NGS_SNP.Pf3D7_01_v3.129287	0	100	non-syn	Pf3D7_01_v3: 129,287	A	PF3D7_0102900	518	0.99	0.01	N	K	SenT119.09
NGS_SNP.Pf3D7_01_v3.129371	0	100	syn	Pf3D7_01_v3: 129,371	T	PF3D7_0102900	490	0.99	0.01	T	T	SenT015.09
NGS_SNP.Pf3D7_01_v3.129514	0	100	non-syn	Pf3D7_01_v3: 129,514	T	PF3D7_0102900	443	0.99	0.01	T	A	SenT104.07
NGS_SNP.Pf3D7_01_v3.129833	0	100	syn	Pf3D7_01_v3: 129,833	A	PF3D7_0102900	336	0.99	0.01	I	I	RV_3687
NGS_SNP.Pf3D7_01_v3.129854	0	100	syn	Pf3D7_01_v3: 129,854	T	PF3D7_0102900	329	0.99	0.01	L	L	SenT197.08
NGS_SNP.Pf3D7_01_v3.130198	4	100	non-syn	Pf3D7_01_v3: 130,198	T	PF3D7_0102900	215	0.96	0.04	N	Y	707A, Dd2-1, IT, RV_3701, RV_3735, RV_3736
NGS_SNP.Pf3D7_01_v3.130300	0	100	non-syn	Pf3D7_01_v3: 130,300	A	PF3D7_0102900	181	0.99	0.01	W	R	SenT037.08
NGS_SNP.Pf3D7_01_v3.130339	30	70	non-syn	Pf3D7_01_v3: 130,339	C	PF3D7_0102900	168	0.67	0.33	T	A	3D7, 7G8, BM_0008, CS2, IT, RV_3614, RV_3655, RV_3675, RV_3714, RV_3729, RV_3730, SenT015.08, SenT029.09, SenT032.09, SenT061.09, SenT090.09, SenT101.09, SenT104.07, SenT106.08, SenT111.09, SenT119.09, SenT135.09, SenT137.09, SenT149.09, SenT175.08, SenT179.08, SenT180.08, SenT224.08, T9_94, TRIPS_437, TRIPS_467, TRIPS_470, TRIPS_499, TRIPS_504, TRIPS_700
NGS_SNP.Pf3D7_01_v3.130658	0	100	syn	Pf3D7_01_v3: 130,658	A	PF3D7_0102900	61	0.99	0.01	A	A	SenT001.07
NGS_SNP.Pf3D7_01_v3.130676	0	100	syn	Pf3D7_01_v3: 130,676	C	PF3D7_0102900	55	0.99	0.01	V	V	SenT113.09
NGS_SNP.Pf3D7_01_v3.130696	0	100	non-syn	Pf3D7_01_v3: 130,696	T	PF3D7_0102900	49	0.99	0.01	M	L	SenT037.08
NGS_SNP.Pf3D7_01_v3.132189	1	70	non-coding	Pf3D7_01_v3: 132,189	A	PF3D7_0103000	null	0.99	0.01	null	null	RV_3637
NGS_SNP.Pf3D7_01_v3.132191	1	60	non-coding	Pf3D7_01_v3: 132,191	A	PF3D7_0103000	null	0.99	0.01	null	null	RV_3637
NGS_SNP.Pf3D7_01_v3.132195	4	60	non-coding	Pf3D7_01_v3: 132,195	A	PF3D7_0103000	null	0.96	0.04	null	null	RV_3637, RV_3687, TRIPS_373, TRIPS_487
NGS_SNP.Pf3D7_01_v3.132196	5	40	non-coding	Pf3D7_01_v3: 132,196	T	PF3D7_0103000	null	0.94	0.06	null	null	RV_3637, RV_3650, TRIPS_373, TRIPS_487
NGS_SNP.Pf3D7_01_v3.132219	1	60	non-coding	Pf3D7_01_v3: 132,219	G	PF3D7_0103000	null	0.99	0.01	null	null	TRIPS_482
NGS_SNP.Pf3D7_01_v3.132258	1	60	non-coding	Pf3D7_01_v3: 132,258	C	PF3D7_0103000	null	0.99	0.01	null	null	SenT110.09
NGS_SNP.Pf3D7_01_v3.132377	2	50	non-coding	Pf3D7_01_v3: 132,377	A	PF3D7_0103000	null	0.97	0.03	null	null	RV_3655, TRIPS_708
NGS_SNP.Pf3D7_01_v3.132379	20	60	non-coding	Pf3D7_01_v3: 132,379	T	PF3D7_0103000	null	0.77	0.23	null	null	BM_0009, CS2, IT, RV_3614, RV_3630, RV_3671, RV_3696, RV_3729, RV_3731, RV_3741, RV_3764, RV_3766, SenT067.09, SenT104.07, SenT145.08, T9_94, TRIPS_301, TRIPS_331, TRIPS_355, TRIPS_364, TRIPS_461, TRIPS_501, TRIPS_504
NGS_SNP.Pf3D7_01_v3.132531	2	100	non-syn	Pf3D7_01_v3: 132,531	T	PF3D7_0103000	196	0.98	0.02	E	G	RV_3642, RV_3740, TRIPS_490
NGS_SNP.Pf3D7_01_v3.132554	0	90	syn	Pf3D7_01_v3: 132,554	T	PF3D7_0103000	188	0.99	0.01	E	E	SenT144.08
NGS_SNP.Pf3D7_01_v3.132574	7	90	non-syn	Pf3D7_01_v3: 132,574	C	PF3D7_0103000	182	0.93	0.07	E	K	RV_3600, RV_3606, RV_3610, RV_3611, RV_3635, RV_3717, RV_3737, SenT044.10, SenT090.08, SenT127.09
NGS_SNP.Pf3D7_01_v3.132596	0	90	syn	Pf3D7_01_v3: 132,596	C	PF3D7_0103000	174	0.99	0.01	E	E	SenT047.09
NGS_SNP.Pf3D7_01_v3.132642	1	100	non-coding	Pf3D7_01_v3: 132,642	T	PF3D7_0103000	null	0.99	0.01	null	null	RV_3675, SenT144.08
NGS_SNP.Pf3D7_01_v3.132671	0	100	non-coding	Pf3D7_01_v3: 132,671	A	PF3D7_0103000	null	0.99	0.01	null	null	RV_3637
NGS_SNP.Pf3D7_01_v3.132685	2	100	non-coding	Pf3D7_01_v3: 132,685	A	PF3D7_0103000	null	0.98	0.02	null	null	SenT032.09, SenT175.08, SenT180.08
NGS_SNP.Pf3D7_01_v3.132868	4	90	non-syn	Pf3D7_01_v3: 132,868	T	PF3D7_0103000	115	0.96	0.04	Q	H	RV_3701, RV_3735, RV_3736, SenT002.09, SenT024.08, SenT090.09
NGS_SNP.Pf3D7_01_v3.132945	1	80	non-coding	Pf3D7_01_v3: 132,945	T	PF3D7_0103000	null	0.98	0.02	null	null	RV_3637, TRIPS_490
NGS_SNP.Pf3D7_01_v3.132946	1	80	non-coding	Pf3D7_01_v3: 132,946	T	PF3D7_0103000	null	0.98	0.02	null	null	RV_3637, TRIPS_490
NGS_SNP.Pf3D7_01_v3.132963	0	90	non-coding	Pf3D7_01_v3: 132,963	T	PF3D7_0103000	null	0.99	0.01	null	null	SenT084.09
NGS_SNP.Pf3D7_01_v3.132964	0	90	non-coding	Pf3D7_01_v3: 132,964	T	PF3D7_0103000	null	0.99	0.01	null	null	SenT084.09
NGS_SNP.Pf3D7_01_v3.132969	0	90	non-coding	Pf3D7_01_v3: 132,969	T	PF3D7_0103000	null	0.99	0.01	null	null	SenT084.09
NGS_SNP.Pf3D7_01_v3.132996	0	90	non-coding	Pf3D7_01_v3: 132,996	T	PF3D7_0103000	null	0.99	0.01	null	null	TRIPS_480
NGS_SNP.Pf3D7_01_v3.133125	2	80	non-coding	Pf3D7_01_v3: 133,125	T	PF3D7_0103000	null	0.97	0.03	null	null	707A, Dd2-1, Dd2-2
NGS_SNP.Pf3D7_01_v3.133159	3	60	non-coding	Pf3D7_01_v3: 133,159	A	PF3D7_0103000	null	0.97	0.03	null	null	RV_3655, TRIPS_490, TRIPS_700
NGS_SNP.Pf3D7_01_v3.133170	1	50	non-coding	Pf3D7_01_v3: 133,170	A	PF3D7_0103000	null	0.99	0.01	null	null	RV_3708
NGS_SNP.Pf3D7_01_v3.133172	1	50	non-coding	Pf3D7_01_v3: 133,172	A	PF3D7_0103000	null	0.99	0.01	null	null	RV_3708
NGS_SNP.Pf3D7_01_v3.133174	1	50	non-coding	Pf3D7_01_v3: 133,174	A	PF3D7_0103000	null	0.99	0.01	null	null	RV_3708
NGS_SNP.Pf3D7_01_v3.133176	3	50	non-coding	Pf3D7_01_v3: 133,176	A	PF3D7_0103000	null	0.97	0.03	null	null	SenT029.09, TRIPS_433
NGS_SNP.Pf3D7_01_v3.133178	1	40	non-coding	Pf3D7_01_v3: 133,178	A	PF3D7_0103000	null	0.98	0.02	null	null	TRIPS_433
NGS_SNP.Pf3D7_01_v3.133180	1	50	non-coding	Pf3D7_01_v3: 133,180	A	PF3D7_0103000	null	0.98	0.02	null	null	TRIPS_433
NGS_SNP.Pf3D7_01_v3.133182	10	40	non-coding	Pf3D7_01_v3: 133,182	A	PF3D7_0103000	null	0.88	0.13	null	null	BM_0008, HB3, RV_3611, RV_3635, RV_3703, RV_3708, RV_3717, TRIPS_433, TRIPS_456
NGS_SNP.Pf3D7_01_v3.133184	20	50	non-coding	Pf3D7_01_v3: 133,184	A	PF3D7_0103000	null	0.84	0.16	null	null	BM_0008, HB3, RV_3611, RV_3614, RV_3635, RV_3675, RV_3703, RV_3708, RV_3717, RV_3739, TRIPS_433, TRIPS_456
NGS_SNP.Pf3D7_01_v3.133186	20	40	non-coding	Pf3D7_01_v3: 133,186	A	PF3D7_0103000	null	0.84	0.16	null	null	BM_0008, HB3, RV_3611, RV_3635, RV_3703, RV_3708, RV_3717, RV_3739, TRIPS_373, TRIPS_433, TRIPS_456, TRIPS_499
NGS_SNP.Pf3D7_01_v3.133188	30	40	non-coding	Pf3D7_01_v3: 133,188	A	PF3D7_0103000	null	0.66	0.34	null	null	BM_0008, BM_0009, HB3, IT, RV_3600, RV_3610, RV_3611, RV_3635, RV_3675, RV_3701, RV_3703, RV_3708, RV_3717, RV_3721, RV_3731, RV_3735, RV_3736, RV_3739, RV_3741, RV_3764, RV_3766, TRIPS_331, TRIPS_355, TRIPS_364, TRIPS_373, TRIPS_433, TRIPS_437, TRIPS_456, TRIPS_461, TRIPS_499, TRIPS_501
NGS_SNP.Pf3D7_01_v3.133190	40	50	non-coding	Pf3D7_01_v3: 133,190	A	PF3D7_0103000	null	0.64	0.36	null	null	BM_0008, BM_0009, HB3, IT, RV_3600, RV_3610, RV_3611, RV_3614, RV_3635, RV_3673, RV_3675, RV_3701, RV_3703, RV_3708, RV_3717, RV_3721, RV_3731, RV_3735, RV_3736, RV_3739, RV_3741, RV_3764, RV_3766, TRIPS_331, TRIPS_355, TRIPS_364, TRIPS_373, TRIPS_410, TRIPS_437, TRIPS_456, TRIPS_461, TRIPS_487, TRIPS_499, TRIPS_501, TRIPS_759
NGS_SNP.Pf3D7_01_v3.133192	40	40	non-coding	Pf3D7_01_v3: 133,192	A	PF3D7_0103000	null	0.58	0.42	null	null	BM_0008, Dd2-2, HB3, IT, RV_3600, RV_3610, RV_3611, RV_3614, RV_3635, RV_3637, RV_3642, RV_3650, RV_3655, RV_3673, RV_3687, RV_3701, RV_3703, RV_3708, RV_3714, RV_3717, RV_3721, RV_3735, RV_3736, RV_3739, TRIPS_303, TRIPS_373, TRIPS_433, TRIPS_437, TRIPS_456, TRIPS_467, TRIPS_487, TRIPS_490, TRIPS_499, TRIPS_704, TRIPS_759
NGS_SNP.Pf3D7_01_v3.133194	20	50	non-coding	Pf3D7_01_v3: 133,194	T	PF3D7_0103000	null	0.83	0.17	null	null	CS2, RV_3671, RV_3702, RV_3703, RV_3708, RV_3729, SenT101.09, T9_94, TRIPS_467, TRIPS_480, TRIPS_482, TRIPS_490, TRIPS_708
NGS_SNP.Pf3D7_01_v3.133196	6	50	non-coding	Pf3D7_01_v3: 133,196	T	PF3D7_0103000	null	0.93	0.07	null	null	RV_3702, RV_3729, TRIPS_467, TRIPS_490, TRIPS_708
NGS_SNP.Pf3D7_01_v3.133198	1	50	non-coding	Pf3D7_01_v3: 133,198	T	PF3D7_0103000	null	0.99	0.01	null	null	TRIPS_467
NGS_SNP.Pf3D7_01_v3.133216	20	50	non-coding	Pf3D7_01_v3: 133,216	C	PF3D7_0103000	null	0.78	0.22	null	null	RV_3600, RV_3610, RV_3672, RV_3673, RV_3687, RV_3696, RV_3714, RV_3729, RV_3739, RV_3769, TRIPS_410, TRIPS_437, TRIPS_480, TRIPS_482, TRIPS_490, TRIPS_499, TRIPS_700, TRIPS_704, TRIPS_759
NGS_SNP.Pf3D7_01_v3.133218	5	50	non-coding	Pf3D7_01_v3: 133,218	G	PF3D7_0103000	null	0.95	0.05	null	null	RV_3600, RV_3687, RV_3769, TRIPS_759
NGS_SNP.Pf3D7_01_v3.133220	5	50	non-coding	Pf3D7_01_v3: 133,220	A	PF3D7_0103000	null	0.95	0.05	null	null	RV_3739, TRIPS_480, TRIPS_482, TRIPS_759
NGS_SNP.Pf3D7_01_v3.133237	1	50	non-coding	Pf3D7_01_v3: 133,237	A	PF3D7_0103000	null	0.99	0.01	null	null	TRIPS_410
NGS_SNP.Pf3D7_01_v3.133259	8	50	non-coding	Pf3D7_01_v3: 133,259	T	PF3D7_0103000	null	0.91	0.09	null	null	CS2, IT, RV_3600, RV_3737, RV_3739, T9_94, TRIPS_499
NGS_SNP.Pf3D7_01_v3.133444	3	50	non-coding	Pf3D7_01_v3: 133,444	G	PF3D7_0103000	null	0.96	0.04	null	null	RV_3610, RV_3637, RV_3708
NGS_SNP.Pf3D7_01_v3.133447	5	50	non-coding	Pf3D7_01_v3: 133,447	C	PF3D7_0103000	null	0.94	0.06	null	null	RV_3610, RV_3637, RV_3702, RV_3708
NGS_SNP.Pf3D7_01_v3.133468	4	50	non-coding	Pf3D7_01_v3: 133,468	A	PF3D7_0103000	null	0.96	0.04	null	null	RV_3696, SenT018.09, SenT097.09
NGS_SNP.Pf3D7_01_v3.133472	20	50	non-coding	Pf3D7_01_v3: 133,472	A	PF3D7_0103000	null	0.76	0.24	null	null	BM_0009, RV_3611, RV_3630, RV_3650, RV_3671, RV_3696, RV_3702, RV_3731, RV_3739, RV_3741, RV_3764, RV_3766, SenT018.09, SenT097.09, TRIPS_331, TRIPS_355, TRIPS_364, TRIPS_437, TRIPS_461, TRIPS_482, TRIPS_499, TRIPS_501
NGS_SNP.Pf3D7_01_v3.133476	10	50	non-coding	Pf3D7_01_v3: 133,476	T	PF3D7_0103000	null	0.86	0.14	null	null	RV_3610, RV_3637, RV_3675, RV_3702, RV_3708, RV_3721, RV_3736, TRIPS_456, TRIPS_482, TRIPS_487, TRIPS_490, TRIPS_704
NGS_SNP.Pf3D7_01_v3.133480	6	50	non-coding	Pf3D7_01_v3: 133,480	T	PF3D7_0103000	null	0.94	0.06	null	null	RV_3610, RV_3637, RV_3702, RV_3708, TRIPS_456
NGS_SNP.Pf3D7_01_v3.133484	3	50	non-coding	Pf3D7_01_v3: 133,484	T	PF3D7_0103000	null	0.96	0.04	null	null	RV_3610, RV_3637, RV_3708
NGS_SNP.Pf3D7_01_v3.133523	1	60	syn	Pf3D7_01_v3: 133,523	A	PF3D7_0103000	34	0.99	0.01	N	N	SenT024.08
NGS_SNP.Pf3D7_01_v3.133604	0	70	non-syn	Pf3D7_01_v3: 133,604	A	PF3D7_0103000	7	0.99	0.01	D	E	SenT106.08
NGS_SNP.Pf3D7_01_v3.134709	1	100	non-syn	Pf3D7_01_v3: 134,709	G	PF3D7_0103100	1517	0.99	0.01	H	N, Y	SenT112.09, V1_S
NGS_SNP.Pf3D7_01_v3.134902	0	100	non-syn	Pf3D7_01_v3: 134,902	A	PF3D7_0103100	1452	0.99	0.01	N	K	RV_3672
NGS_SNP.Pf3D7_01_v3.134989	0	100	non-syn	Pf3D7_01_v3: 134,989	C	PF3D7_0103100	1423	0.99	0.01	Q	H	RV_3614
NGS_SNP.Pf3D7_01_v3.135014	0	100	non-syn	Pf3D7_01_v3: 135,014	C	PF3D7_0103100	1415	0.99	0.01	R	K	RV_3614
NGS_SNP.Pf3D7_01_v3.135216	0	100	non-syn	Pf3D7_01_v3: 135,216	T	PF3D7_0103100	1348	0.99	0.01	M	V	RV_3637
NGS_SNP.Pf3D7_01_v3.135245	1	100	non-syn	Pf3D7_01_v3: 135,245	T	PF3D7_0103100	1338	0.99	0.01	N	I	RV_3600, RV_3737
NGS_SNP.Pf3D7_01_v3.135331	0	100	syn	Pf3D7_01_v3: 135,331	C	PF3D7_0103100	1309	0.99	0.01	V	V	SenT044.10
NGS_SNP.Pf3D7_01_v3.135485	0	100	non-syn	Pf3D7_01_v3: 135,485	C	PF3D7_0103100	1258	0.99	0.01	R	K	SenT179.08
NGS_SNP.Pf3D7_01_v3.135501	0	100	non-syn	Pf3D7_01_v3: 135,501	T	PF3D7_0103100	1253	0.99	0.01	N	D	TRIPS_700
NGS_SNP.Pf3D7_01_v3.135546	0	100	non-syn	Pf3D7_01_v3: 135,546	C	PF3D7_0103100	1238	0.99	0.01	D	N	SenT077.08
NGS_SNP.Pf3D7_01_v3.135554	2	100	non-syn	Pf3D7_01_v3: 135,554	T	PF3D7_0103100	1235	0.98	0.02	D	G	SenT047.09, SenT067.09, SenT077.08
NGS_SNP.Pf3D7_01_v3.135557	2	100	non-syn	Pf3D7_01_v3: 135,557	T	PF3D7_0103100	1234	0.98	0.02	Y	C	SenT047.09, SenT067.09, SenT077.08
NGS_SNP.Pf3D7_01_v3.135562	2	100	syn	Pf3D7_01_v3: 135,562	G	PF3D7_0103100	1232	0.98	0.02	N	N	SenT047.09, SenT067.09, SenT077.08
NGS_SNP.Pf3D7_01_v3.135565	0	100	nonsense	Pf3D7_01_v3: 135,565	A	PF3D7_0103100	1231	0.99	0.01	Y	*	SenT087.08
NGS_SNP.Pf3D7_01_v3.135601	0	100	syn	Pf3D7_01_v3: 135,601	T	PF3D7_0103100	1219	0.99	0.01	I	I	SenT044.08
NGS_SNP.Pf3D7_01_v3.135609	4	100	non-syn	Pf3D7_01_v3: 135,609	A	PF3D7_0103100	1217	0.96	0.04	Y	N	GB4, RV_3717, SenT047.09, SenT106.08, SenT111.09, SenT137.09
NGS_SNP.Pf3D7_01_v3.135617	4	100	non-syn	Pf3D7_01_v3: 135,617	T	PF3D7_0103100	1214	0.95	0.05	D	G	GB4, RV_3717, SenT001.08, SenT047.09, SenT106.08, SenT111.09, SenT137.09
NGS_SNP.Pf3D7_01_v3.135620	4	100	non-syn	Pf3D7_01_v3: 135,620	T	PF3D7_0103100	1213	0.95	0.05	Y	C	GB4, RV_3717, SenT001.08, SenT047.09, SenT106.08, SenT111.09, SenT137.09
NGS_SNP.Pf3D7_01_v3.135630	0	100	non-syn	Pf3D7_01_v3: 135,630	T	PF3D7_0103100	1210	0.99	0.01	N	Y	SenT001.08
NGS_SNP.Pf3D7_01_v3.135638	0	100	non-syn	Pf3D7_01_v3: 135,638	C	PF3D7_0103100	1207	0.99	0.01	G	D	SenT001.08
NGS_SNP.Pf3D7_01_v3.135641	0	100	non-syn	Pf3D7_01_v3: 135,641	C	PF3D7_0103100	1206	0.99	0.01	C	Y	SenT001.08
NGS_SNP.Pf3D7_01_v3.135651	0	100	non-syn	Pf3D7_01_v3: 135,651	T	PF3D7_0103100	1203	0.99	0.01	N	Y	SenT067.09
NGS_SNP.Pf3D7_01_v3.135654	0	100	non-syn	Pf3D7_01_v3: 135,654	C	PF3D7_0103100	1202	0.99	0.01	D	N	SenT001.08
NGS_SNP.Pf3D7_01_v3.135659	0	100	non-syn	Pf3D7_01_v3: 135,659	C	PF3D7_0103100	1200	0.99	0.01	G	D	SenT067.09
NGS_SNP.Pf3D7_01_v3.135675	2	100	non-syn	Pf3D7_01_v3: 135,675	T	PF3D7_0103100	1195	0.98	0.02	N	D	SenT033.08, SenT047.09, SenT111.09
NGS_SNP.Pf3D7_01_v3.135743	0	100	non-syn	Pf3D7_01_v3: 135,743	A	PF3D7_0103100	1172	0.99	0.01	I	K	RV_3611
NGS_SNP.Pf3D7_01_v3.135751	0	100	non-syn	Pf3D7_01_v3: 135,751	A	PF3D7_0103100	1169	0.99	0.01	D	E	RV_3611
NGS_SNP.Pf3D7_01_v3.135859	0	100	non-syn	Pf3D7_01_v3: 135,859	T	PF3D7_0103100	1133	0.99	0.01	K	N	SenT084.09
NGS_SNP.Pf3D7_01_v3.135860	1	100	non-syn	Pf3D7_01_v3: 135,860	T	PF3D7_0103100	1133	0.99	0.01	K	I, T	SenT084.09, SenT224.08
NGS_SNP.Pf3D7_01_v3.135861	0	100	nonsense	Pf3D7_01_v3: 135,861	T	PF3D7_0103100	1133	0.99	0.01	K	*	SenT084.09
NGS_SNP.Pf3D7_01_v3.135862	0	100	non-syn	Pf3D7_01_v3: 135,862	T	PF3D7_0103100	1132	0.99	0.01	K	N	SenT084.09
NGS_SNP.Pf3D7_01_v3.135863	0	100	non-syn	Pf3D7_01_v3: 135,863	T	PF3D7_0103100	1132	0.99	0.01	K	I	SenT084.09
NGS_SNP.Pf3D7_01_v3.135867	0	100	non-syn	Pf3D7_01_v3: 135,867	T	PF3D7_0103100	1131	0.99	0.01	N	Y	SenT084.09
NGS_SNP.Pf3D7_01_v3.135906	1	100	non-syn	Pf3D7_01_v3: 135,906	T	PF3D7_0103100	1118	0.99	0.01	K	E	RV_3729, SenT119.09
NGS_SNP.Pf3D7_01_v3.135950	0	100	non-syn	Pf3D7_01_v3: 135,950	C	PF3D7_0103100	1103	0.99	0.01	C	Y	RV_3611
NGS_SNP.Pf3D7_01_v3.135952	0	100	syn	Pf3D7_01_v3: 135,952	C	PF3D7_0103100	1102	0.99	0.01	G	G	SenT140.08
NGS_SNP.Pf3D7_01_v3.135953	2	100	non-syn	Pf3D7_01_v3: 135,953	C	PF3D7_0103100	1102	0.98	0.02	G	E, V	SenT128.08, SenT170.08, SenT235.08
NGS_SNP.Pf3D7_01_v3.135973	2	100	syn	Pf3D7_01_v3: 135,973	T	PF3D7_0103100	1095	0.98	0.02	G	G	CS2, IT, T9_94
NGS_SNP.Pf3D7_01_v3.136009	2	100	syn	Pf3D7_01_v3: 136,009	C	PF3D7_0103100	1083	0.97	0.03	T	T	RV_3642, RV_3650, RV_3740, TRIPS_490
NGS_SNP.Pf3D7_01_v3.136010	0	100	non-syn	Pf3D7_01_v3: 136,010	G	PF3D7_0103100	1083	0.99	0.01	T	M	SenT190.08
NGS_SNP.Pf3D7_01_v3.136051	0	100	syn	Pf3D7_01_v3: 136,051	A	PF3D7_0103100	1069	0.99	0.01	N	N	SenT087.08
NGS_SNP.Pf3D7_01_v3.136108	0	100	non-syn	Pf3D7_01_v3: 136,108	C	PF3D7_0103100	1050	0.99	0.01	K	N	SenT001.07
NGS_SNP.Pf3D7_01_v3.136290	0	100	non-syn	Pf3D7_01_v3: 136,290	G	PF3D7_0103100	990	0.99	0.01	H	Y	TRIPS_480
NGS_SNP.Pf3D7_01_v3.136294	0	100	syn	Pf3D7_01_v3: 136,294	G	PF3D7_0103100	988	0.99	0.01	C	C	SenT001.08
NGS_SNP.Pf3D7_01_v3.136295	0	100	non-syn	Pf3D7_01_v3: 136,295	C	PF3D7_0103100	988	0.99	0.01	C	F	SenT001.08
NGS_SNP.Pf3D7_01_v3.136338	2	100	non-syn	Pf3D7_01_v3: 136,338	T	PF3D7_0103100	974	0.98	0.02	K	E	CS2, IT, T9_94
NGS_SNP.Pf3D7_01_v3.136422	30	90	non-syn	Pf3D7_01_v3: 136,422	G	PF3D7_0103100	946	0.74	0.26	Q	K	BM_0008, RV_3600, RV_3606, RV_3610, RV_3611, RV_3614, RV_3637, RV_3655, RV_3675, RV_3695, RV_3702, RV_3708, RV_3714, RV_3721, RV_3737, SenT022.09, SenT033.08, SenT033.09, SenT044.08, SenT046.10, SenT075.10, SenT090.08, SenT092.08, SenT094.09, SenT123.09, SenT127.09, SenT142.09, SenT150.09, SenT197.08, SenT235.08, TRIPS_373, TRIPS_456, TRIPS_482, TRIPS_504
NGS_SNP.Pf3D7_01_v3.136451	1	100	non-syn	Pf3D7_01_v3: 136,451	T	PF3D7_0103100	936	0.99	0.01	D	G	RV_3730, TRIPS_470
NGS_SNP.Pf3D7_01_v3.136456	2	100	non-syn	Pf3D7_01_v3: 136,456	A	PF3D7_0103100	934	0.98	0.02	N	K	CS2, SenT090.08, T9_94
NGS_SNP.Pf3D7_01_v3.136459	0	100	non-syn	Pf3D7_01_v3: 136,459	A	PF3D7_0103100	933	0.99	0.01	S	R	SenT063.07
NGS_SNP.Pf3D7_01_v3.136461	2	100	non-syn	Pf3D7_01_v3: 136,461	T	PF3D7_0103100	933	0.98	0.02	S	G	CS2, SenT140.08, T9_94
NGS_SNP.Pf3D7_01_v3.136467	0	100	non-syn	Pf3D7_01_v3: 136,467	T	PF3D7_0103100	931	0.99	0.01	I	F	SenT140.08
NGS_SNP.Pf3D7_01_v3.136474	4	90	non-syn	Pf3D7_01_v3: 136,474	A	PF3D7_0103100	928	0.95	0.05	N	K	RV_3672, SenT090.08, SenT112.09, SenT127.09, SenT149.09, TRIPS_499, V1_S
NGS_SNP.Pf3D7_01_v3.136477	0	100	non-syn	Pf3D7_01_v3: 136,477	A	PF3D7_0103100	927	0.99	0.01	S	R	SenT063.07
NGS_SNP.Pf3D7_01_v3.136479	4	90	non-syn	Pf3D7_01_v3: 136,479	T	PF3D7_0103100	927	0.95	0.05	S	G	CS2, RV_3672, SenT090.08, SenT112.09, T9_94, TRIPS_499, V1_S
NGS_SNP.Pf3D7_01_v3.136483	2	100	syn	Pf3D7_01_v3: 136,483	A	PF3D7_0103100	925	0.97	0.03	I	I	RV_3642, RV_3740, SenT090.08, TRIPS_490
NGS_SNP.Pf3D7_01_v3.136491	0	100	non-syn	Pf3D7_01_v3: 136,491	C	PF3D7_0103100	923	0.99	0.01	E	Q	T9_94
NGS_SNP.Pf3D7_01_v3.136492	9	90	non-syn	Pf3D7_01_v3: 136,492	T	PF3D7_0103100	922	0.9	0.1	K	N	CS2, RV_3642, RV_3675, RV_3740, SenT090.08, SenT092.08, SenT112.09, SenT127.09, SenT139.08, SenT140.08, T9_94, TRIPS_470, TRIPS_490, TRIPS_700
NGS_SNP.Pf3D7_01_v3.136495	0	100	syn	Pf3D7_01_v3: 136,495	A	PF3D7_0103100	921	0.99	0.01	G	G	SenT112.09
NGS_SNP.Pf3D7_01_v3.136497	9	100	non-syn	Pf3D7_01_v3: 136,497	C	PF3D7_0103100	921	0.9	0.1	G	S	CS2, IT, RV_3642, RV_3675, RV_3740, SenT112.09, SenT127.09, SenT139.08, SenT140.08, T9_94, TRIPS_437, TRIPS_470, TRIPS_490, TRIPS_700, V1_S
NGS_SNP.Pf3D7_01_v3.136501	0	100	syn	Pf3D7_01_v3: 136,501	A	PF3D7_0103100	919	0.99	0.01	I	I	SenT127.09
NGS_SNP.Pf3D7_01_v3.136503	0	100	non-syn	Pf3D7_01_v3: 136,503	T	PF3D7_0103100	919	0.99	0.01	I	F	SenT140.08
NGS_SNP.Pf3D7_01_v3.136510	1	100	non-syn	Pf3D7_01_v3: 136,510	A	PF3D7_0103100	916	0.99	0.01	N	K	SenT139.08, SenT140.08
NGS_SNP.Pf3D7_01_v3.136513	20	90	non-syn	Pf3D7_01_v3: 136,513	C	PF3D7_0103100	915	0.84	0.16	R	S	BM_0008, CS2, Dd2-1, IT, RV_3614, RV_3642, RV_3675, RV_3730, RV_3740, SenT001.08, SenT021.09, SenT075.10, SenT127.09, SenT139.08, SenT140.08, T9_94, TRIPS_437, TRIPS_440, TRIPS_470, TRIPS_490, TRIPS_499, TRIPS_700, V1_S
NGS_SNP.Pf3D7_01_v3.136515	2	100	non-syn	Pf3D7_01_v3: 136,515	T	PF3D7_0103100	915	0.98	0.02	R	G	Dd2-1, SenT075.10, SenT140.08
NGS_SNP.Pf3D7_01_v3.136519	2	100	syn	Pf3D7_01_v3: 136,519	A	PF3D7_0103100	913	0.97	0.03	I	I	CS2, SenT127.09, T9_94, TRIPS_490
NGS_SNP.Pf3D7_01_v3.136525	0	100	syn	Pf3D7_01_v3: 136,525	T	PF3D7_0103100	911	0.99	0.01	E	E	SenT127.09
NGS_SNP.Pf3D7_01_v3.136527	0	100	non-syn	Pf3D7_01_v3: 136,527	C	PF3D7_0103100	911	0.99	0.01	E	K	SenT127.09
NGS_SNP.Pf3D7_01_v3.136531	20	90	non-syn	Pf3D7_01_v3: 136,531	C	PF3D7_0103100	909	0.8	0.2	R	S	707A, BM_0008, CS2, IT, RV_3614, RV_3642, RV_3675, RV_3695, RV_3730, RV_3737, RV_3740, SenT021.09, SenT022.09, SenT033.08, SenT044.08, SenT046.10, SenT064.10, SenT123.09, SenT127.09, SenT140.08, T9_94, TRIPS_303, TRIPS_440, TRIPS_470, TRIPS_487, TRIPS_490, TRIPS_499, TRIPS_700
NGS_SNP.Pf3D7_01_v3.136532	1	100	non-syn	Pf3D7_01_v3: 136,532	C	PF3D7_0103100	909	0.99	0.01	R	M	SenT033.08, TRIPS_487
NGS_SNP.Pf3D7_01_v3.136533	2	100	non-syn	Pf3D7_01_v3: 136,533	T	PF3D7_0103100	909	0.98	0.02	R	G	707A, SenT127.09, SenT140.08
NGS_SNP.Pf3D7_01_v3.136537	4	100	syn	Pf3D7_01_v3: 136,537	A	PF3D7_0103100	907	0.95	0.05	I	I	RV_3642, RV_3740, SenT140.08, TRIPS_373, TRIPS_487, TRIPS_490, TRIPS_499
NGS_SNP.Pf3D7_01_v3.136539	0	100	non-syn	Pf3D7_01_v3: 136,539	T	PF3D7_0103100	907	0.99	0.01	I	F	SenT140.08
NGS_SNP.Pf3D7_01_v3.136543	4	100	syn	Pf3D7_01_v3: 136,543	T	PF3D7_0103100	905	0.95	0.05	E	E	SenT022.09, SenT033.08, SenT044.08, SenT046.10, SenT123.09, SenT127.09, TRIPS_487
NGS_SNP.Pf3D7_01_v3.136545	6	100	non-syn	Pf3D7_01_v3: 136,545	C	PF3D7_0103100	905	0.94	0.06	E	K, Q	CS2, SenT022.09, SenT033.08, SenT044.08, SenT046.10, SenT123.09, SenT127.09, T9_94, TRIPS_487
NGS_SNP.Pf3D7_01_v3.136546	10	90	non-syn	Pf3D7_01_v3: 136,546	T	PF3D7_0103100	904	0.89	0.11	K	N	BM_0008, Dd2-1, RV_3642, SenT022.09, SenT033.08, SenT044.08, SenT046.10, SenT113.09, SenT123.09, SenT127.09, T9_94, TRIPS_303, TRIPS_373, TRIPS_487, TRIPS_490, TRIPS_499
NGS_SNP.Pf3D7_01_v3.136551	9	90	non-syn	Pf3D7_01_v3: 136,551	C	PF3D7_0103100	903	0.91	0.09	G	S	BM_0008, CS2, RV_3642, RV_3695, RV_3730, RV_3740, SenT064.10, SenT113.09, SenT127.09, T9_94, TRIPS_303, TRIPS_470, TRIPS_490
NGS_SNP.Pf3D7_01_v3.136564	4	100	non-syn	Pf3D7_01_v3: 136,564	A	PF3D7_0103100	898	0.95	0.05	N	K	RV_3642, RV_3740, SenT022.09, SenT033.08, TRIPS_303, TRIPS_487, TRIPS_499
NGS_SNP.Pf3D7_01_v3.136567	1	100	non-syn	Pf3D7_01_v3: 136,567	A	PF3D7_0103100	897	0.99	0.01	S	R	SenT084.09, TRIPS_499
NGS_SNP.Pf3D7_01_v3.136568	4	100	non-syn	Pf3D7_01_v3: 136,568	C	PF3D7_0103100	897	0.96	0.04	S	I	SenT022.09, SenT033.08, SenT044.08, SenT046.10, SenT123.09, TRIPS_487
NGS_SNP.Pf3D7_01_v3.136569	6	100	non-syn	Pf3D7_01_v3: 136,569	T	PF3D7_0103100	897	0.93	0.07	S	G	RV_3610, RV_3708, RV_3737, RV_3740, SenT022.09, SenT033.08, TRIPS_303, TRIPS_456, TRIPS_487, TRIPS_499
NGS_SNP.Pf3D7_01_v3.136573	3	100	syn	Pf3D7_01_v3: 136,573	A	PF3D7_0103100	895	0.97	0.03	I	I	SenT022.09, SenT033.08, SenT044.08, SenT123.09, SenT127.09
NGS_SNP.Pf3D7_01_v3.136582	3	100	non-syn	Pf3D7_01_v3: 136,582	T	PF3D7_0103100	892	0.97	0.03	K	N	RV_3740, SenT044.08, SenT084.09, SenT127.09, TRIPS_373
NGS_SNP.Pf3D7_01_v3.136587	20	60	non-syn	Pf3D7_01_v3: 136,587	C	PF3D7_0103100	891	0.82	0.18	G	S	BM_0008, RV_3642, RV_3708, RV_3730, RV_3740, SenT001.07, SenT044.08, SenT063.07, SenT064.10, SenT084.09, SenT127.09, SenT150.09, TRIPS_373, TRIPS_456, TRIPS_470, TRIPS_482, TRIPS_499, V1_S
NGS_SNP.Pf3D7_01_v3.136591	1	100	syn	Pf3D7_01_v3: 136,591	A	PF3D7_0103100	889	0.99	0.01	I	I	SenT084.09, TRIPS_373
NGS_SNP.Pf3D7_01_v3.136600	6	100	non-syn	Pf3D7_01_v3: 136,600	A	PF3D7_0103100	886	0.93	0.07	N	K	RV_3610, RV_3737, SenT022.09, SenT033.08, SenT044.08, SenT046.10, SenT123.09, SenT127.09, SenT150.09, TRIPS_487
NGS_SNP.Pf3D7_01_v3.136603	0	100	non-syn	Pf3D7_01_v3: 136,603	A	PF3D7_0103100	885	0.99	0.01	S	R	SenT150.09
NGS_SNP.Pf3D7_01_v3.136605	10	90	non-syn	Pf3D7_01_v3: 136,605	T	PF3D7_0103100	885	0.86	0.14	S	G	BM_0008, RV_3606, RV_3610, RV_3730, RV_3737, SenT022.09, SenT033.08, SenT037.08, SenT044.08, SenT046.10, SenT064.10, SenT077.08, SenT087.08, SenT112.09, SenT123.09, SenT150.09, TRIPS_470, TRIPS_487, V1_S
NGS_SNP.Pf3D7_01_v3.136609	20	90	syn	Pf3D7_01_v3: 136,609	G	PF3D7_0103100	883	0.83	0.17	I	I	BM_0008, RV_3606, RV_3610, RV_3730, RV_3737, SenT022.09, SenT033.08, SenT037.08, SenT044.08, SenT046.10, SenT064.10, SenT075.10, SenT077.08, SenT087.08, SenT112.09, SenT123.09, SenT127.09, SenT150.09, TRIPS_440, TRIPS_470, TRIPS_487, V1_S
NGS_SNP.Pf3D7_01_v3.136617	0	100	non-syn	Pf3D7_01_v3: 136,617	C	PF3D7_0103100	881	0.99	0.01	E	K	SenT044.08
NGS_SNP.Pf3D7_01_v3.136618	6	100	non-syn	Pf3D7_01_v3: 136,618	A	PF3D7_0103100	880	0.94	0.06	N	K	RV_3610, RV_3675, RV_3737, SenT033.08, SenT037.08, SenT044.08, SenT112.09, SenT123.09, TRIPS_487
NGS_SNP.Pf3D7_01_v3.136621	4	100	syn	Pf3D7_01_v3: 136,621	A	PF3D7_0103100	879	0.95	0.05	G	G	SenT022.09, SenT033.08, SenT044.08, SenT046.10, SenT123.09, SenT150.09, TRIPS_487
NGS_SNP.Pf3D7_01_v3.136623	10	90	non-syn	Pf3D7_01_v3: 136,623	C	PF3D7_0103100	879	0.89	0.11	G	S	BM_0008, RV_3614, RV_3730, SenT022.09, SenT033.08, SenT044.08, SenT046.10, SenT064.10, SenT077.08, SenT084.09, SenT123.09, SenT127.09, SenT150.09, TRIPS_470, TRIPS_487, V1_S
NGS_SNP.Pf3D7_01_v3.136627	1	100	syn	Pf3D7_01_v3: 136,627	A	PF3D7_0103100	877	0.99	0.01	I	I	SenT084.09, SenT127.09
NGS_SNP.Pf3D7_01_v3.136635	0	100	nonsense	Pf3D7_01_v3: 136,635	C	PF3D7_0103100	875	0.99	0.01	E	*	SenT037.08
NGS_SNP.Pf3D7_01_v3.136636	1	100	non-syn	Pf3D7_01_v3: 136,636	A	PF3D7_0103100	874	0.99	0.01	N	K	SenT002.09, SenT150.09
NGS_SNP.Pf3D7_01_v3.136639	0	100	non-syn	Pf3D7_01_v3: 136,639	A	PF3D7_0103100	873	0.99	0.01	S	R	TRIPS_499
NGS_SNP.Pf3D7_01_v3.136640	2	100	non-syn	Pf3D7_01_v3: 136,640	C	PF3D7_0103100	873	0.97	0.03	S	I, N	SenT022.09, SenT037.08, SenT044.08, SenT123.09
NGS_SNP.Pf3D7_01_v3.136641	3	100	non-syn	Pf3D7_01_v3: 136,641	T	PF3D7_0103100	873	0.96	0.04	S	G, R	SenT002.09, SenT037.08, SenT061.09, SenT077.08, SenT087.08
NGS_SNP.Pf3D7_01_v3.136645	2	100	syn	Pf3D7_01_v3: 136,645	A	PF3D7_0103100	871	0.98	0.02	I	I	SenT022.09, SenT044.08, SenT123.09
NGS_SNP.Pf3D7_01_v3.136651	10	100	syn	Pf3D7_01_v3: 136,651	C	PF3D7_0103100	869	0.86	0.14	K	K	CS2, RV_3610, RV_3611, RV_3740, SenT002.09, SenT022.09, SenT033.08, SenT037.08, SenT044.08, SenT061.09, SenT064.10, SenT067.09, SenT075.10, SenT077.08, SenT087.08, SenT090.08, SenT113.09, SenT123.09, SenT135.09, SenT150.09, TRIPS_499
NGS_SNP.Pf3D7_01_v3.136653	20	100	non-syn	Pf3D7_01_v3: 136,653	T	PF3D7_0103100	869	0.83	0.17	K	E	CS2, RV_3610, RV_3611, RV_3675, RV_3737, RV_3740, SenT002.09, SenT022.09, SenT033.08, SenT037.08, SenT044.08, SenT046.10, SenT061.09, SenT064.10, SenT067.09, SenT075.10, SenT077.08, SenT087.08, SenT090.08, SenT113.09, SenT123.09, SenT127.09, SenT135.09, SenT142.09, SenT150.09, T9_94, TRIPS_499
NGS_SNP.Pf3D7_01_v3.136654	7	100	non-syn	Pf3D7_01_v3: 136,654	A	PF3D7_0103100	868	0.93	0.07	N	K	RV_3610, RV_3737, SenT022.09, SenT033.08, SenT044.08, SenT046.10, SenT067.09, SenT087.08, SenT123.09, SenT135.09, SenT150.09
NGS_SNP.Pf3D7_01_v3.136657	0	100	syn	Pf3D7_01_v3: 136,657	A	PF3D7_0103100	867	0.99	0.01	G	G	SenT002.09
NGS_SNP.Pf3D7_01_v3.136659	10	100	non-syn	Pf3D7_01_v3: 136,659	C	PF3D7_0103100	867	0.89	0.11	G	S	CS2, RV_3611, RV_3675, RV_3740, SenT002.09, SenT037.08, SenT061.09, SenT064.10, SenT067.09, SenT075.10, SenT077.08, SenT090.08, SenT113.09, SenT127.09, SenT135.09, SenT142.09, T9_94
NGS_SNP.Pf3D7_01_v3.136663	5	100	syn	Pf3D7_01_v3: 136,663	A	PF3D7_0103100	865	0.95	0.05	I	I	RV_3611, RV_3675, SenT064.10, SenT075.10, SenT090.08, SenT113.09, SenT135.09, SenT142.09
NGS_SNP.Pf3D7_01_v3.136669	0	100	syn	Pf3D7_01_v3: 136,669	T	PF3D7_0103100	863	0.99	0.01	E	E	SenT127.09
NGS_SNP.Pf3D7_01_v3.136671	0	100	non-syn	Pf3D7_01_v3: 136,671	C	PF3D7_0103100	863	0.99	0.01	E	K	SenT127.09
NGS_SNP.Pf3D7_01_v3.136672	20	90	non-syn	Pf3D7_01_v3: 136,672	A	PF3D7_0103100	862	0.78	0.22	N	K	BM_0008, CS2, RV_3600, RV_3611, RV_3614, RV_3637, RV_3642, RV_3672, RV_3675, RV_3701, RV_3702, RV_3714, RV_3721, RV_3730, RV_3735, RV_3740, SenT001.07, SenT033.08, SenT037.08, SenT044.08, SenT046.10, SenT063.07, SenT064.10, SenT075.10, SenT087.08, SenT090.08, SenT113.09, SenT123.09, SenT135.09, SenT142.09, T9_94, TRIPS_303, TRIPS_470, TRIPS_482, TRIPS_499, TRIPS_504, TRIPS_700
NGS_SNP.Pf3D7_01_v3.136675	0	100	non-syn	Pf3D7_01_v3: 136,675	A	PF3D7_0103100	861	0.99	0.01	S	R	V1_S
NGS_SNP.Pf3D7_01_v3.136676	3	100	non-syn	Pf3D7_01_v3: 136,676	C	PF3D7_0103100	861	0.96	0.04	S	I	BM_0008, RV_3614, SenT033.08, SenT046.10, SenT123.09
NGS_SNP.Pf3D7_01_v3.136677	30	80	non-syn	Pf3D7_01_v3: 136,677	T	PF3D7_0103100	861	0.68	0.32	S	G	BM_0008, CS2, RV_3600, RV_3606, RV_3610, RV_3611, RV_3614, RV_3637, RV_3642, RV_3672, RV_3675, RV_3695, RV_3701, RV_3702, RV_3708, RV_3714, RV_3717, RV_3721, RV_3730, RV_3735, RV_3737, RV_3740, SenT002.09, SenT033.08, SenT037.08, SenT044.08, SenT046.10, SenT061.09, SenT063.07, SenT064.10, SenT067.09, SenT075.10, SenT087.08, SenT090.08, SenT112.09, SenT113.09, SenT123.09, SenT127.09, SenT135.09, S…
NGS_SNP.Pf3D7_01_v3.136681	40	60	syn	Pf3D7_01_v3: 136,681	G	PF3D7_0103100	859	0.6	0.4	I	I	BM_0008, CS2, HB3, RV_3600, RV_3606, RV_3610, RV_3611, RV_3614, RV_3637, RV_3642, RV_3655, RV_3672, RV_3675, RV_3695, RV_3701, RV_3702, RV_3708, RV_3714, RV_3717, RV_3721, RV_3730, RV_3735, RV_3737, RV_3740, SenT001.07, SenT002.09, SenT033.08, SenT037.08, SenT044.08, SenT046.10, SenT061.09, SenT063.07, SenT064.10, SenT067.09, SenT075.10, SenT087.08, SenT090.08, SenT112.09, SenT113.09, SenT123.09,…
NGS_SNP.Pf3D7_01_v3.136686	0	100	non-syn	Pf3D7_01_v3: 136,686	C	PF3D7_0103100	858	0.99	0.01	D	Y	SenT044.08
NGS_SNP.Pf3D7_01_v3.136690	4	100	non-syn	Pf3D7_01_v3: 136,690	T	PF3D7_0103100	856	0.96	0.04	K	N	RV_3708, SenT037.08, SenT127.09, SenT150.09, TRIPS_373, TRIPS_456
NGS_SNP.Pf3D7_01_v3.136694	0	100	non-syn	Pf3D7_01_v3: 136,694	C	PF3D7_0103100	855	0.99	0.01	G	V	SenT044.08
NGS_SNP.Pf3D7_01_v3.136695	2	100	non-syn	Pf3D7_01_v3: 136,695	C	PF3D7_0103100	855	0.98	0.02	G	S	SenT127.09, SenT150.09, TRIPS_373
NGS_SNP.Pf3D7_01_v3.136699	1	100	syn	Pf3D7_01_v3: 136,699	A	PF3D7_0103100	853	0.99	0.01	I	I	SenT127.09, TRIPS_373
NGS_SNP.Pf3D7_01_v3.136708	0	100	non-syn	Pf3D7_01_v3: 136,708	T	PF3D7_0103100	850	0.99	0.01	K	N	RV_3714
NGS_SNP.Pf3D7_01_v3.136717	0	100	syn	Pf3D7_01_v3: 136,717	A	PF3D7_0103100	847	0.99	0.01	I	I	RV_3614
NGS_SNP.Pf3D7_01_v3.136722	4	100	non-syn	Pf3D7_01_v3: 136,722	A	PF3D7_0103100	846	0.96	0.04	Y	D	RV_3687, SenT063.07, SenT084.09, SenT111.09, SenT113.09, SenT149.09
NGS_SNP.Pf3D7_01_v3.136723	2	100	non-syn	Pf3D7_01_v3: 136,723	A	PF3D7_0103100	845	0.98	0.02	N	K	SenT063.07, SenT111.09, SenT113.09
NGS_SNP.Pf3D7_01_v3.136727	0	100	non-syn	Pf3D7_01_v3: 136,727	T	PF3D7_0103100	844	0.99	0.01	H	R	SenT111.09
NGS_SNP.Pf3D7_01_v3.136728	0	100	non-syn	Pf3D7_01_v3: 136,728	G	PF3D7_0103100	844	0.99	0.01	H	D	SenT111.09
NGS_SNP.Pf3D7_01_v3.136743	0	100	non-syn	Pf3D7_01_v3: 136,743	C	PF3D7_0103100	839	0.99	0.01	D	Y	TRIPS_499
NGS_SNP.Pf3D7_01_v3.136765	0	100	syn	Pf3D7_01_v3: 136,765	A	PF3D7_0103100	831	0.99	0.01	A	A	GB4
NGS_SNP.Pf3D7_01_v3.136768	0	100	syn	Pf3D7_01_v3: 136,768	A	PF3D7_0103100	830	0.99	0.01	D	D	SenT067.09
NGS_SNP.Pf3D7_01_v3.136819	0	100	syn	Pf3D7_01_v3: 136,819	C	PF3D7_0103100	813	0.99	0.01	G	G	SenT024.08
NGS_SNP.Pf3D7_01_v3.137060	0	100	non-syn	Pf3D7_01_v3: 137,060	T	PF3D7_0103100	733	0.99	0.01	K	R	RV_3739
NGS_SNP.Pf3D7_01_v3.137229	7	60	non-syn	Pf3D7_01_v3: 137,229	A	PF3D7_0103100	677	0.92	0.08	Y	N	BM_0008, IT, RV_3611, SenT224.08, TRIPS_437, TRIPS_480, TRIPS_487
NGS_SNP.Pf3D7_01_v3.137258	30	80	non-syn	Pf3D7_01_v3: 137,258	G	PF3D7_0103100	667	0.75	0.25	M	T	3D7, 7G8, IT, RV_3606, RV_3610, RV_3611, RV_3614, RV_3671, RV_3675, RV_3687, RV_3701, RV_3703, RV_3708, RV_3735, RV_3736, RV_3737, SenT029.09, SenT044.10, SenT067.09, SenT090.09, SenT101.09, SenT102.08, SenT142.09, TRIPS_301, TRIPS_373, TRIPS_456, TRIPS_700, TRIPS_708, TRIPS_759
NGS_SNP.Pf3D7_01_v3.137352	0	90	non-syn	Pf3D7_01_v3: 137,352	C	PF3D7_0103100	636	0.99	0.01	V	I	SenT066.08
NGS_SNP.Pf3D7_01_v3.137454	0	90	non-syn	Pf3D7_01_v3: 137,454	C	PF3D7_0103100	602	0.99	0.01	D	N	SenT106.08
NGS_SNP.Pf3D7_01_v3.137462	7	90	non-syn	Pf3D7_01_v3: 137,462	T	PF3D7_0103100	599	0.93	0.07	N	I	BM_0009, RV_3731, RV_3741, RV_3764, RV_3766, TRIPS_331, TRIPS_355, TRIPS_364, TRIPS_461, TRIPS_501
NGS_SNP.Pf3D7_01_v3.137463	0	90	non-syn	Pf3D7_01_v3: 137,463	T	PF3D7_0103100	599	0.99	0.01	N	H	RV_3673
NGS_SNP.Pf3D7_01_v3.137470	8	90	syn	Pf3D7_01_v3: 137,470	A	PF3D7_0103100	596	0.92	0.08	N	N	707A, RV_3696, RV_3730, SenT087.08, SenT101.09, SenT106.08, SenT149.09, SenT235.08, SenT238.08, TRIPS_373, TRIPS_467
NGS_SNP.Pf3D7_01_v3.137491	4	90	syn	Pf3D7_01_v3: 137,491	G	PF3D7_0103100	589	0.96	0.04	N	N	BM_0008, RV_3701, RV_3729, RV_3735, RV_3736, TRIPS_759
NGS_SNP.Pf3D7_01_v3.137511	0	90	non-syn	Pf3D7_01_v3: 137,511	T	PF3D7_0103100	583	0.99	0.01	K	E	SenT111.09
NGS_SNP.Pf3D7_01_v3.137515	0	90	non-syn	Pf3D7_01_v3: 137,515	A	PF3D7_0103100	581	0.99	0.01	N	K	SenT111.09
NGS_SNP.Pf3D7_01_v3.137516	0	90	non-syn	Pf3D7_01_v3: 137,516	T	PF3D7_0103100	581	0.99	0.01	N	S	SenT111.09
NGS_SNP.Pf3D7_01_v3.137517	0	90	non-syn	Pf3D7_01_v3: 137,517	T	PF3D7_0103100	581	0.99	0.01	N	D	SenT111.09
NGS_SNP.Pf3D7_01_v3.137533	4	90	syn	Pf3D7_01_v3: 137,533	A	PF3D7_0103100	575	0.96	0.04	N	N	SenT018.09, SenT087.08, SenT090.09, SenT101.09, SenT142.09, SenT149.09
NGS_SNP.Pf3D7_01_v3.137539	2	90	syn	Pf3D7_01_v3: 137,539	G	PF3D7_0103100	573	0.97	0.03	N	N	SenT087.08, SenT090.09, SenT101.09, SenT235.08
NGS_SNP.Pf3D7_01_v3.137542	3	90	non-syn	Pf3D7_01_v3: 137,542	T	PF3D7_0103100	572	0.96	0.04	K	N	SenT018.09, SenT087.08, SenT090.09, SenT101.09, SenT142.09
NGS_SNP.Pf3D7_01_v3.137585	0	90	non-syn	Pf3D7_01_v3: 137,585	C	PF3D7_0103100	558	0.99	0.01	R	Q	SenT110.09
NGS_SNP.Pf3D7_01_v3.137596	1	90	syn	Pf3D7_01_v3: 137,596	G	PF3D7_0103100	554	0.99	0.01	S	S	SenT113.09, SenT227.08
NGS_SNP.Pf3D7_01_v3.137599	1	90	non-syn	Pf3D7_01_v3: 137,599	T	PF3D7_0103100	553	0.99	0.01	K	N	SenT037.08, TRIPS_301
NGS_SNP.Pf3D7_01_v3.137689	0	100	non-syn	Pf3D7_01_v3: 137,689	T	PF3D7_0103100	523	0.99	0.01	E	D	SenT230.08
NGS_SNP.Pf3D7_01_v3.137803	0	100	syn	Pf3D7_01_v3: 137,803	G	PF3D7_0103100	485	0.99	0.01	L	L	SenT037.08
NGS_SNP.Pf3D7_01_v3.137929	0	100	non-syn	Pf3D7_01_v3: 137,929	A	PF3D7_0103100	443	0.99	0.01	N	K	SenT075.10
NGS_SNP.Pf3D7_01_v3.137950	0	100	syn	Pf3D7_01_v3: 137,950	C	PF3D7_0103100	436	0.99	0.01	K	K	RV_3739
NGS_SNP.Pf3D7_01_v3.137953	0	100	syn	Pf3D7_01_v3: 137,953	A	PF3D7_0103100	435	0.99	0.01	F	F	SenT127.09
NGS_SNP.Pf3D7_01_v3.137958	0	100	non-syn	Pf3D7_01_v3: 137,958	C	PF3D7_0103100	434	0.99	0.01	D	N	RV_3687
NGS_SNP.Pf3D7_01_v3.137964	8	100	non-syn	Pf3D7_01_v3: 137,964	C	PF3D7_0103100	432	0.91	0.09	A	T	RV_3637, RV_3721, RV_3730, RV_3739, SenT001.07, SenT077.08, SenT104.07, SenT127.09, SenT197.08, TRIPS_467, TRIPS_470, TRIPS_504
NGS_SNP.Pf3D7_01_v3.137973	0	100	non-syn	Pf3D7_01_v3: 137,973	C	PF3D7_0103100	429	0.99	0.01	V	F	RV_3611
NGS_SNP.Pf3D7_01_v3.137974	0	100	non-syn	Pf3D7_01_v3: 137,974	A	PF3D7_0103100	428	0.99	0.01	F	L	TRIPS_704
NGS_SNP.Pf3D7_01_v3.138151	0	100	non-syn	Pf3D7_01_v3: 138,151	T	PF3D7_0103100	369	0.99	0.01	E	D	RV_3671
NGS_SNP.Pf3D7_01_v3.138252	0	100	non-syn	Pf3D7_01_v3: 138,252	C	PF3D7_0103100	336	0.99	0.01	D	H	SenT075.10
NGS_SNP.Pf3D7_01_v3.138266	0	100	non-syn	Pf3D7_01_v3: 138,266	C	PF3D7_0103100	331	0.99	0.01	C	Y	SenT024.08
NGS_SNP.Pf3D7_01_v3.138484	0	100	syn	Pf3D7_01_v3: 138,484	C	PF3D7_0103100	258	0.99	0.01	K	K	SenT066.08
NGS_SNP.Pf3D7_01_v3.138523	0	100	non-syn	Pf3D7_01_v3: 138,523	T	PF3D7_0103100	245	0.99	0.01	L	F	SenT084.09
NGS_SNP.Pf3D7_01_v3.138582	0	100	syn	Pf3D7_01_v3: 138,582	A	PF3D7_0103100	226	0.99	0.01	L	L	RV_3702
NGS_SNP.Pf3D7_01_v3.138820	0	90	syn	Pf3D7_01_v3: 138,820	T	PF3D7_0103100	146	0.99	0.01	V	V	RV_3714
NGS_SNP.Pf3D7_01_v3.138823	30	80	syn	Pf3D7_01_v3: 138,823	C	PF3D7_0103100	145	0.68	0.32	K	K	BM_0008, GB4, RV_3614, RV_3687, RV_3717, RV_3769, SenT001.08, SenT002.07, SenT018.09, SenT022.09, SenT024.08, SenT029.09, SenT033.09, SenT046.10, SenT047.09, SenT063.07, SenT066.08, SenT077.08, SenT087.08, SenT097.09, SenT102.08, SenT104.07, SenT111.09, SenT112.09, SenT123.09, SenT137.08, SenT144.08, SenT145.08, SenT149.09, SenT150.09, SenT170.08, SenT179.08, SenT224.08, SenT230.08, SenT235.08, S…
NGS_SNP.Pf3D7_01_v3.138966	3	80	non-syn	Pf3D7_01_v3: 138,966	G	PF3D7_0103100	98	0.97	0.03	E	Q	3D7, RV_3671, RV_3702, SenT142.09
NGS_SNP.Pf3D7_01_v3.139042	0	100	syn	Pf3D7_01_v3: 139,042	T	PF3D7_0103100	72	0.99	0.01	I	I	SenT087.08
NGS_SNP.Pf3D7_01_v3.139094	0	90	non-syn	Pf3D7_01_v3: 139,094	T	PF3D7_0103100	55	0.99	0.01	D	V	BM_0008
NGS_SNP.Pf3D7_01_v3.139134	2	90	non-syn	Pf3D7_01_v3: 139,134	C	PF3D7_0103100	42	0.98	0.02	D	N	CS2, IT, T9_94
NGS_SNP.Pf3D7_01_v3.139190	0	90	non-syn	Pf3D7_01_v3: 139,190	G	PF3D7_0103100	23	0.99	0.01	A	G	SenT137.09
NGS_SNP.Pf3D7_01_v3.139191	20	90	non-syn	Pf3D7_01_v3: 139,191	C	PF3D7_0103100	23	0.81	0.19	T	A	3D7, GB4, IT, RV_3606, RV_3610, RV_3614, RV_3630, RV_3671, RV_3673, RV_3696, RV_3701, RV_3735, RV_3736, RV_3737, RV_3739, SenT002.07, SenT002.09, SenT029.09, SenT042.09, SenT067.09, SenT112.09, SenT139.08, TRIPS_301, TRIPS_437, TRIPS_482, TRIPS_759
NGS_SNP.Pf3D7_01_v3.139192	1	90	syn	Pf3D7_01_v3: 139,192	C	PF3D7_0103100	22	0.98	0.02	E	E	7G8, SenT021.09
NGS_SNP.Pf3D7_01_v3.140760	0	100	non-syn	Pf3D7_01_v3: 140,760	T	PF3D7_0103200	403	0.99	0.01	T	A	TRIPS_499
NGS_SNP.Pf3D7_01_v3.140764	0	100	syn	Pf3D7_01_v3: 140,764	C	PF3D7_0103200	401	0.99	0.01	K	K	V1_S
NGS_SNP.Pf3D7_01_v3.140767	0	100	non-syn	Pf3D7_01_v3: 140,767	A	PF3D7_0103200	400	0.99	0.01	N	K	V1_S
NGS_SNP.Pf3D7_01_v3.140820	4	100	non-syn	Pf3D7_01_v3: 140,820	A	PF3D7_0103200	383	0.95	0.05	S	A	707A, CS2, Dd2-1, IT, SenT135.09, T9_94, V1_S
NGS_SNP.Pf3D7_01_v3.141128	2	90	non-coding	Pf3D7_01_v3: 141,128	C	PF3D7_0103200	null	0.98	0.02	null	null	RV_3606, RV_3610, RV_3737
NGS_SNP.Pf3D7_01_v3.141134	1	100	non-coding	Pf3D7_01_v3: 141,134	T	PF3D7_0103200	null	0.99	0.01	null	null	RV_3702, SenT149.09
NGS_SNP.Pf3D7_01_v3.141140	2	100	non-coding	Pf3D7_01_v3: 141,140	T	PF3D7_0103200	null	0.98	0.02	null	null	SenT140.08, SenT170.08, SenT235.08
NGS_SNP.Pf3D7_01_v3.141146	3	100	non-coding	Pf3D7_01_v3: 141,146	T	PF3D7_0103200	null	0.96	0.04	null	null	RV_3606, RV_3610, RV_3737, SenT061.09, SenT097.09
NGS_SNP.Pf3D7_01_v3.141152	30	100	non-coding	Pf3D7_01_v3: 141,152	C	PF3D7_0103200	null	0.73	0.27	null	null	707A, BM_0009, Dd2-1, Dd2-2, IT, RV_3606, RV_3610, RV_3635, RV_3673, RV_3675, RV_3687, RV_3717, RV_3721, RV_3731, RV_3737, RV_3741, RV_3764, RV_3766, SenT044.08, SenT046.10, SenT061.09, SenT066.08, SenT084.09, SenT090.09, SenT097.09, SenT106.08, SenT113.09, SenT123.09, SenT140.08, SenT149.09, SenT170.08, SenT190.08, SenT227.08, SenT235.08, TRIPS_301, TRIPS_331, TRIPS_355, TRIPS_364, TRIPS_433, TR…
NGS_SNP.Pf3D7_01_v3.141154	0	100	non-coding	Pf3D7_01_v3: 141,154	A	PF3D7_0103200	null	0.99	0.01	null	null	RV_3739
NGS_SNP.Pf3D7_01_v3.141158	20	100	non-coding	Pf3D7_01_v3: 141,158	T	PF3D7_0103200	null	0.84	0.16	null	null	707A, Dd2-2, IT, RV_3673, RV_3675, RV_3687, SenT018.09, SenT044.08, SenT046.10, SenT047.09, SenT061.09, SenT084.09, SenT090.09, SenT119.09, SenT123.09, SenT137.08, SenT140.08, SenT170.08, SenT190.08, SenT235.08, TRIPS_433, TRIPS_480, TRIPS_487, TRIPS_700
NGS_SNP.Pf3D7_01_v3.141160	0	100	non-coding	Pf3D7_01_v3: 141,160	A	PF3D7_0103200	null	0.99	0.01	null	null	RV_3739
NGS_SNP.Pf3D7_01_v3.141162	0	100	non-coding	Pf3D7_01_v3: 141,162	C	PF3D7_0103200	null	0.99	0.01	null	null	RV_3739
NGS_SNP.Pf3D7_01_v3.141164	3	100	non-coding	Pf3D7_01_v3: 141,164	T	PF3D7_0103200	null	0.96	0.04	null	null	7G8, HB3, SenT066.08, SenT097.09, SenT102.08
NGS_SNP.Pf3D7_01_v3.141166	1	100	non-coding	Pf3D7_01_v3: 141,166	A	PF3D7_0103200	null	0.99	0.01	null	null	RV_3739, SenT139.08
NGS_SNP.Pf3D7_01_v3.141170	30	100	non-coding	Pf3D7_01_v3: 141,170	C	PF3D7_0103200	null	0.68	0.32	null	null	707A, 7G8, BM_0008, BM_0009, Dd2-2, HB3, RV_3606, RV_3610, RV_3611, RV_3635, RV_3673, RV_3675, RV_3687, RV_3702, RV_3717, RV_3721, RV_3731, RV_3737, RV_3741, RV_3764, RV_3766, SenT001.08, SenT002.07, SenT018.09, SenT044.08, SenT046.10, SenT047.09, SenT061.09, SenT066.08, SenT067.09, SenT077.08, SenT084.09, SenT090.09, SenT097.09, SenT101.09, SenT102.08, SenT106.08, SenT110.09, SenT119.09, SenT123…
NGS_SNP.Pf3D7_01_v3.141172	2	100	non-coding	Pf3D7_01_v3: 141,172	A	PF3D7_0103200	null	0.98	0.02	null	null	SenT097.09, SenT140.08, SenT149.09
NGS_SNP.Pf3D7_01_v3.141174	2	100	non-coding	Pf3D7_01_v3: 141,174	C	PF3D7_0103200	null	0.98	0.02	null	null	SenT021.09, SenT024.08, SenT170.08
NGS_SNP.Pf3D7_01_v3.141176	20	90	non-coding	Pf3D7_01_v3: 141,176	T	PF3D7_0103200	null	0.81	0.19	null	null	BM_0009, Dd2-2, RV_3673, RV_3675, RV_3731, RV_3741, RV_3764, RV_3766, SenT001.08, SenT002.07, SenT018.09, SenT044.08, SenT046.10, SenT047.09, SenT061.09, SenT084.09, SenT090.09, SenT097.09, SenT106.08, SenT123.09, SenT137.08, SenT190.08, SenT197.08, TRIPS_331, TRIPS_355, TRIPS_364, TRIPS_433, TRIPS_461, TRIPS_487, TRIPS_501
NGS_SNP.Pf3D7_01_v3.141178	4	90	non-coding	Pf3D7_01_v3: 141,178	A	PF3D7_0103200	null	0.95	0.05	null	null	SenT021.09, SenT024.08, SenT029.09, SenT084.09, SenT137.09, SenT144.08, SenT170.08
NGS_SNP.Pf3D7_01_v3.141180	2	100	non-coding	Pf3D7_01_v3: 141,180	C	PF3D7_0103200	null	0.98	0.02	null	null	SenT140.08, SenT151.09, SenT238.08
NGS_SNP.Pf3D7_01_v3.141182	10	90	non-coding	Pf3D7_01_v3: 141,182	T	PF3D7_0103200	null	0.89	0.11	null	null	HB3, RV_3673, RV_3687, SenT001.07, SenT021.09, SenT024.08, SenT029.09, SenT084.09, SenT097.09, SenT137.09, SenT144.08, SenT145.08, SenT170.08, SenT235.08, SenT238.08, TRIPS_480
NGS_SNP.Pf3D7_01_v3.141184	3	90	non-coding	Pf3D7_01_v3: 141,184	A	PF3D7_0103200	null	0.96	0.04	null	null	SenT067.09, SenT127.09, SenT151.09, SenT224.08
NGS_SNP.Pf3D7_01_v3.141185	0	90	non-coding	Pf3D7_01_v3: 141,185	A	PF3D7_0103200	null	0.99	0.01	null	null	SenT150.09
NGS_SNP.Pf3D7_01_v3.141186	1	90	non-coding	Pf3D7_01_v3: 141,186	C	PF3D7_0103200	null	0.99	0.01	null	null	SenT067.09, SenT224.08
NGS_SNP.Pf3D7_01_v3.141188	20	90	non-coding	Pf3D7_01_v3: 141,188	T	PF3D7_0103200	null	0.76	0.24	null	null	707A, BM_0008, BM_0009, Dd2-1, Dd2-2, IT, RV_3614, RV_3635, RV_3696, RV_3717, RV_3731, RV_3741, RV_3764, RV_3766, SenT018.09, SenT044.08, SenT044.10, SenT047.09, SenT067.09, SenT090.09, SenT101.09, SenT111.09, SenT113.09, SenT119.09, SenT123.09, SenT127.09, SenT128.08, SenT137.08, SenT150.09, SenT151.09, SenT180.08, SenT190.08, SenT224.08, SenT227.08, TRIPS_331, TRIPS_355, TRIPS_364, TRIPS_461, T…
NGS_SNP.Pf3D7_01_v3.141190	6	90	non-coding	Pf3D7_01_v3: 141,190	A	PF3D7_0103200	null	0.93	0.07	null	null	RV_3630, RV_3637, SenT021.09, SenT067.09, SenT127.09, SenT128.08, SenT145.08, SenT151.09, SenT224.08
NGS_SNP.Pf3D7_01_v3.141192	6	90	non-coding	Pf3D7_01_v3: 141,192	C	PF3D7_0103200	null	0.94	0.06	null	null	RV_3630, RV_3637, SenT021.09, SenT067.09, SenT127.09, SenT128.08, SenT140.08, SenT145.08, SenT151.09
NGS_SNP.Pf3D7_01_v3.141194	40	90	non-coding	Pf3D7_01_v3: 141,194	C	PF3D7_0103200	null	0.58	0.42	null	null	3D7, 7G8, BM_0009, Dd2-1, Dd2-2, GB4, HB3, IT, RV_3606, RV_3610, RV_3611, RV_3614, RV_3630, RV_3635, RV_3637, RV_3650, RV_3673, RV_3675, RV_3696, RV_3702, RV_3703, RV_3708, RV_3714, RV_3717, RV_3721, RV_3729, RV_3730, RV_3731, RV_3737, RV_3741, RV_3764, RV_3766, RV_3769, SenT002.07, SenT015.09, SenT018.09, SenT021.09, SenT022.09, SenT033.09, SenT044.08, SenT047.09, SenT061.09, SenT067.09, SenT077…
NGS_SNP.Pf3D7_01_v3.141196	8	90	non-coding	Pf3D7_01_v3: 141,196	A	PF3D7_0103200	null	0.92	0.08	null	null	RV_3630, RV_3637, SenT015.09, SenT021.09, SenT024.08, SenT066.08, SenT067.09, SenT127.09, SenT128.08, SenT145.08, SenT151.09, TRIPS_410
NGS_SNP.Pf3D7_01_v3.141198	1	90	non-coding	Pf3D7_01_v3: 141,198	C	PF3D7_0103200	null	0.99	0.01	null	null	SenT140.08, SenT149.09
NGS_SNP.Pf3D7_01_v3.141200	10	90	non-coding	Pf3D7_01_v3: 141,200	T	PF3D7_0103200	null	0.86	0.14	null	null	7G8, CS2, RV_3611, RV_3642, RV_3655, RV_3671, RV_3701, RV_3729, RV_3735, RV_3736, RV_3740, SenT001.08, SenT061.09, SenT111.09, SenT139.08, SenT238.08, T9_94, TRIPS_433, TRIPS_482, TRIPS_490, TRIPS_704, TRIPS_759
NGS_SNP.Pf3D7_01_v3.141202	5	90	non-coding	Pf3D7_01_v3: 141,202	A	PF3D7_0103200	null	0.94	0.06	null	null	RV_3642, SenT067.09, SenT127.09, SenT128.08, SenT140.08, SenT149.09, SenT151.09, TRIPS_482
NGS_SNP.Pf3D7_01_v3.141204	3	90	non-coding	Pf3D7_01_v3: 141,204	C	PF3D7_0103200	null	0.96	0.04	null	null	RV_3739, SenT067.09, SenT127.09, SenT128.08, SenT151.09
NGS_SNP.Pf3D7_01_v3.141205	0	90	non-coding	Pf3D7_01_v3: 141,205	A	PF3D7_0103200	null	0.99	0.01	null	null	SenT128.08
NGS_SNP.Pf3D7_01_v3.141206	30	90	non-coding	Pf3D7_01_v3: 141,206	T	PF3D7_0103200	null	0.66	0.34	null	null	707A, 7G8, BM_0008, BM_0009, Dd2-2, HB3, IT, RV_3600, RV_3606, RV_3610, RV_3673, RV_3675, RV_3696, RV_3703, RV_3708, RV_3721, RV_3731, RV_3736, RV_3737, RV_3739, RV_3741, RV_3764, RV_3766, SenT022.09, SenT024.08, SenT029.09, SenT032.09, SenT033.08, SenT033.09, SenT044.08, SenT044.10, SenT047.09, SenT063.07, SenT090.09, SenT101.09, SenT102.08, SenT113.09, SenT119.09, SenT123.09, SenT137.09, SenT13…
NGS_SNP.Pf3D7_01_v3.141208	0	90	non-coding	Pf3D7_01_v3: 141,208	A	PF3D7_0103200	null	0.99	0.01	null	null	SenT128.08
NGS_SNP.Pf3D7_01_v3.141209	0	90	non-coding	Pf3D7_01_v3: 141,209	A	PF3D7_0103200	null	0.99	0.01	null	null	SenT128.08
NGS_SNP.Pf3D7_01_v3.141210	2	90	non-coding	Pf3D7_01_v3: 141,210	C	PF3D7_0103200	null	0.98	0.02	null	null	RV_3739, SenT128.08, SenT238.08
NGS_SNP.Pf3D7_01_v3.141212	30	90	non-coding	Pf3D7_01_v3: 141,212	T	PF3D7_0103200	null	0.69	0.31	null	null	7G8, BM_0009, HB3, RV_3614, RV_3630, RV_3635, RV_3637, RV_3650, RV_3675, RV_3687, RV_3717, RV_3730, RV_3731, RV_3739, RV_3741, RV_3764, RV_3766, RV_3769, SenT018.09, SenT021.09, SenT067.09, SenT084.09, SenT090.08, SenT097.09, SenT102.08, SenT106.08, SenT110.09, SenT127.09, SenT128.08, SenT137.08, SenT142.09, SenT145.08, SenT149.09, SenT151.09, SenT170.08, SenT175.08, SenT235.08, TRIPS_303, TRIPS_…
NGS_SNP.Pf3D7_01_v3.141214	2	90	non-coding	Pf3D7_01_v3: 141,214	A	PF3D7_0103200	null	0.98	0.02	null	null	RV_3703, RV_3708, TRIPS_456
NGS_SNP.Pf3D7_01_v3.141216	0	90	non-coding	Pf3D7_01_v3: 141,216	C	PF3D7_0103200	null	0.99	0.01	null	null	RV_3739
NGS_SNP.Pf3D7_01_v3.141218	20	90	non-coding	Pf3D7_01_v3: 141,218	T	PF3D7_0103200	null	0.82	0.18	null	null	7G8, CS2, HB3, RV_3611, RV_3642, RV_3655, RV_3671, RV_3701, RV_3735, RV_3736, RV_3740, SenT066.08, SenT077.08, SenT139.08, SenT140.08, SenT142.09, SenT179.08, SenT224.08, T9_94, TRIPS_301, TRIPS_433, TRIPS_482, TRIPS_490, TRIPS_499, TRIPS_759
NGS_SNP.Pf3D7_01_v3.141220	2	90	non-coding	Pf3D7_01_v3: 141,220	A	PF3D7_0103200	null	0.97	0.03	null	null	RV_3739, SenT104.07, SenT180.08, SenT238.08
NGS_SNP.Pf3D7_01_v3.141221	0	90	non-coding	Pf3D7_01_v3: 141,221	A	PF3D7_0103200	null	0.99	0.01	null	null	SenT150.09
NGS_SNP.Pf3D7_01_v3.141222	2	90	non-coding	Pf3D7_01_v3: 141,222	C	PF3D7_0103200	null	0.98	0.02	null	null	SenT104.07, SenT180.08, SenT238.08
NGS_SNP.Pf3D7_01_v3.141224	40	90	non-coding	Pf3D7_01_v3: 141,224	C	PF3D7_0103200	null	0.56	0.44	null	null	3D7, 707A, BM_0008, BM_0009, Dd2-1, Dd2-2, IT, RV_3600, RV_3606, RV_3610, RV_3611, RV_3673, RV_3675, RV_3721, RV_3729, RV_3730, RV_3731, RV_3736, RV_3737, RV_3739, RV_3741, RV_3764, RV_3766, SenT001.08, SenT015.08, SenT015.09, SenT018.09, SenT022.09, SenT024.08, SenT029.09, SenT033.08, SenT033.09, SenT044.08, SenT044.10, SenT047.09, SenT063.07, SenT075.10, SenT077.08, SenT090.09, SenT097.09, SenT…
NGS_SNP.Pf3D7_01_v3.141226	0	90	non-coding	Pf3D7_01_v3: 141,226	A	PF3D7_0103200	null	0.99	0.01	null	null	SenT180.08
NGS_SNP.Pf3D7_01_v3.141228	0	90	non-coding	Pf3D7_01_v3: 141,228	C	PF3D7_0103200	null	0.99	0.01	null	null	SenT180.08
NGS_SNP.Pf3D7_01_v3.141230	20	90	non-coding	Pf3D7_01_v3: 141,230	T	PF3D7_0103200	null	0.85	0.15	null	null	BM_0009, RV_3630, RV_3637, RV_3673, RV_3703, RV_3708, RV_3731, RV_3741, RV_3764, RV_3766, SenT021.09, SenT084.09, SenT094.09, SenT127.09, SenT128.08, SenT145.08, TRIPS_331, TRIPS_355, TRIPS_364, TRIPS_456, TRIPS_461, TRIPS_501
NGS_SNP.Pf3D7_01_v3.141232	0	90	non-coding	Pf3D7_01_v3: 141,232	A	PF3D7_0103200	null	0.99	0.01	null	null	SenT087.08
NGS_SNP.Pf3D7_01_v3.141236	1	90	non-coding	Pf3D7_01_v3: 141,236	T	PF3D7_0103200	null	0.99	0.01	null	null	SenT140.08, SenT224.08
NGS_SNP.Pf3D7_01_v3.141238	3	90	non-coding	Pf3D7_01_v3: 141,238	A	PF3D7_0103200	null	0.96	0.04	null	null	RV_3606, RV_3610, RV_3702, RV_3714, RV_3737
NGS_SNP.Pf3D7_01_v3.141240	3	90	non-coding	Pf3D7_01_v3: 141,240	C	PF3D7_0103200	null	0.96	0.04	null	null	RV_3606, RV_3610, RV_3702, RV_3714, RV_3737
NGS_SNP.Pf3D7_01_v3.141242	3	90	non-coding	Pf3D7_01_v3: 141,242	T	PF3D7_0103200	null	0.96	0.04	null	null	RV_3606, RV_3610, RV_3702, RV_3714, RV_3737
NGS_SNP.Pf3D7_01_v3.141244	10	90	non-coding	Pf3D7_01_v3: 141,244	A	PF3D7_0103200	null	0.89	0.11	null	null	7G8, HB3, RV_3606, RV_3610, RV_3675, RV_3696, RV_3702, RV_3714, RV_3737, SenT067.09, SenT092.08, SenT102.08, SenT110.09, TRIPS_301, TRIPS_373
NGS_SNP.Pf3D7_01_v3.141262	8	90	non-coding	Pf3D7_01_v3: 141,262	T	PF3D7_0103200	null	0.91	0.09	null	null	BM_0009, RV_3611, RV_3731, RV_3741, RV_3764, RV_3766, TRIPS_303, TRIPS_331, TRIPS_355, TRIPS_364, TRIPS_461, TRIPS_482, TRIPS_501
NGS_SNP.Pf3D7_01_v3.141265	8	100	non-coding	Pf3D7_01_v3: 141,265	C	PF3D7_0103200	null	0.91	0.09	null	null	BM_0009, RV_3611, RV_3731, RV_3741, RV_3764, RV_3766, TRIPS_303, TRIPS_331, TRIPS_355, TRIPS_364, TRIPS_461, TRIPS_482, TRIPS_501
NGS_SNP.Pf3D7_01_v3.141283	0	100	non-coding	Pf3D7_01_v3: 141,283	T	PF3D7_0103200	null	0.99	0.01	null	null	SenT137.09
NGS_SNP.Pf3D7_01_v3.141318	2	90	non-coding	Pf3D7_01_v3: 141,318	A	PF3D7_0103200	null	0.98	0.02	null	null	RV_3611, RV_3672, RV_3739
NGS_SNP.Pf3D7_01_v3.141334	6	90	non-coding	Pf3D7_01_v3: 141,334	G	PF3D7_0103200	null	0.93	0.07	null	null	RV_3611, RV_3672, RV_3673, RV_3701, RV_3736, RV_3739, SenT227.08, TRIPS_433, TRIPS_467, TRIPS_759
NGS_SNP.Pf3D7_01_v3.141347	0	90	syn	Pf3D7_01_v3: 141,347	A	PF3D7_0103200	291	0.99	0.01	P	P	707A
NGS_SNP.Pf3D7_01_v3.141442	2	100	non-syn	Pf3D7_01_v3: 141,442	C	PF3D7_0103200	260	0.98	0.02	A	T	CS2, IT, T9_94
NGS_SNP.Pf3D7_01_v3.141594	10	100	non-syn	Pf3D7_01_v3: 141,594	T	PF3D7_0103200	209	0.87	0.13	N	I	7G8, RV_3611, RV_3655, RV_3701, RV_3702, RV_3729, RV_3730, RV_3735, RV_3736, SenT015.08, SenT033.09, SenT090.09, SenT102.08, SenT139.08, SenT149.09, SenT175.08, SenT179.08, TRIPS_470
NGS_SNP.Pf3D7_01_v3.141595	2	100	non-syn	Pf3D7_01_v3: 141,595	T	PF3D7_0103200	209	0.98	0.02	N	Y	SenT170.08, SenT235.08, TRIPS_480
NGS_SNP.Pf3D7_01_v3.141658	20	100	non-syn	Pf3D7_01_v3: 141,658	T	PF3D7_0103200	188	0.84	0.16	I	F	RV_3606, RV_3610, RV_3614, RV_3675, RV_3687, RV_3737, SenT001.07, SenT001.08, SenT002.07, SenT021.09, SenT024.08, SenT029.09, SenT044.10, SenT084.09, SenT094.09, SenT110.09, SenT128.08, SenT145.08, SenT179.08, SenT238.08, TRIPS_482, TRIPS_499
NGS_SNP.Pf3D7_01_v3.141703	0	100	non-syn	Pf3D7_01_v3: 141,703	T	PF3D7_0103200	173	0.99	0.01	I	L	TRIPS_504
NGS_SNP.Pf3D7_01_v3.141736	0	100	non-syn	Pf3D7_01_v3: 141,736	T	PF3D7_0103200	162	0.99	0.01	I	V	TRIPS_410
NGS_SNP.Pf3D7_01_v3.141761	0	100	syn	Pf3D7_01_v3: 141,761	C	PF3D7_0103200	153	0.99	0.01	S	S	SenT061.09
NGS_SNP.Pf3D7_01_v3.141827	0	100	syn	Pf3D7_01_v3: 141,827	A	PF3D7_0103200	131	0.99	0.01	N	N	BM_0008
NGS_SNP.Pf3D7_01_v3.141883	0	100	non-syn	Pf3D7_01_v3: 141,883	C	PF3D7_0103200	113	0.99	0.01	G	C	RV_3611
NGS_SNP.Pf3D7_01_v3.141886	0	100	non-syn	Pf3D7_01_v3: 141,886	T	PF3D7_0103200	112	0.99	0.01	I	F	RV_3611
NGS_SNP.Pf3D7_01_v3.141901	0	100	non-syn	Pf3D7_01_v3: 141,901	T	PF3D7_0103200	107	0.99	0.01	I	V	SenT075.10
NGS_SNP.Pf3D7_01_v3.141903	0	100	non-syn	Pf3D7_01_v3: 141,903	C	PF3D7_0103200	106	0.99	0.01	G	V	SenT044.08
NGS_SNP.Pf3D7_01_v3.141997	0	100	non-syn	Pf3D7_01_v3: 141,997	T	PF3D7_0103200	75	0.99	0.01	I	L	SenT140.08
NGS_SNP.Pf3D7_01_v3.142182	1	100	non-syn	Pf3D7_01_v3: 142,182	A	PF3D7_0103200	13	0.99	0.01	I	T	SenT113.09, SenT227.08
NGS_SNP.Pf3D7_01_v3.143649	0	100	syn	Pf3D7_01_v3: 143,649	T	PF3D7_0103300	916	0.99	0.01	K	K	SenT002.07
NGS_SNP.Pf3D7_01_v3.143724	0	100	syn	Pf3D7_01_v3: 143,724	T	PF3D7_0103300	891	0.99	0.01	K	K	RV_3740
NGS_SNP.Pf3D7_01_v3.143730	2	100	syn	Pf3D7_01_v3: 143,730	G	PF3D7_0103300	889	0.98	0.02	L	L	RV_3606, RV_3610, RV_3737
NGS_SNP.Pf3D7_01_v3.143794	0	100	non-syn	Pf3D7_01_v3: 143,794	T	PF3D7_0103300	868	0.99	0.01	K	R	SenT002.07
NGS_SNP.Pf3D7_01_v3.143892	2	100	syn	Pf3D7_01_v3: 143,892	T	PF3D7_0103300	835	0.97	0.03	T	T	RV_3642, SenT137.09, TRIPS_373, TRIPS_490
NGS_SNP.Pf3D7_01_v3.143951	2	100	non-syn	Pf3D7_01_v3: 143,951	C	PF3D7_0103300	816	0.98	0.02	D	H	RV_3606, RV_3610, RV_3737
NGS_SNP.Pf3D7_01_v3.143959	2	100	non-syn	Pf3D7_01_v3: 143,959	T	PF3D7_0103300	813	0.98	0.02	N	I	RV_3701, RV_3735, RV_3736
NGS_SNP.Pf3D7_01_v3.143981	2	100	non-syn	Pf3D7_01_v3: 143,981	G	PF3D7_0103300	806	0.98	0.02	H	Y	RV_3606, RV_3610, RV_3737
NGS_SNP.Pf3D7_01_v3.143986	1	100	non-syn	Pf3D7_01_v3: 143,986	G	PF3D7_0103300	804	0.99	0.01	T	K, M	RV_3714, SenT001.07
NGS_SNP.Pf3D7_01_v3.143997	0	100	syn	Pf3D7_01_v3: 143,997	T	PF3D7_0103300	800	0.99	0.01	E	E	SenT015.08
NGS_SNP.Pf3D7_01_v3.144142	2	100	non-syn	Pf3D7_01_v3: 144,142	G	PF3D7_0103300	752	0.97	0.03	T	M	CS2, IT, T9_94, V1_S
NGS_SNP.Pf3D7_01_v3.144203	0	100	non-syn	Pf3D7_01_v3: 144,203	T	PF3D7_0103300	732	0.99	0.01	K	Q	SenT092.08
NGS_SNP.Pf3D7_01_v3.144351	0	100	syn	Pf3D7_01_v3: 144,351	C	PF3D7_0103300	682	0.99	0.01	K	K	TRIPS_373
NGS_SNP.Pf3D7_01_v3.144675	0	100	non-syn	Pf3D7_01_v3: 144,675	C	PF3D7_0103300	574	0.99	0.01	M	I	TRIPS_504
NGS_SNP.Pf3D7_01_v3.144680	0	100	non-syn	Pf3D7_01_v3: 144,680	T	PF3D7_0103300	573	0.99	0.01	N	D	RV_3671
NGS_SNP.Pf3D7_01_v3.144692	0	100	non-syn	Pf3D7_01_v3: 144,692	G	PF3D7_0103300	569	0.99	0.01	Q	E	SenT113.09
NGS_SNP.Pf3D7_01_v3.144693	0	100	non-syn	Pf3D7_01_v3: 144,693	A	PF3D7_0103300	568	0.99	0.01	I	M	SenT113.09
NGS_SNP.Pf3D7_01_v3.144710	0	100	non-syn	Pf3D7_01_v3: 144,710	C	PF3D7_0103300	563	0.99	0.01	E	Q	TRIPS_504
NGS_SNP.Pf3D7_01_v3.144711	0	100	non-syn	Pf3D7_01_v3: 144,711	C	PF3D7_0103300	562	0.99	0.01	M	I	TRIPS_504
NGS_SNP.Pf3D7_01_v3.144746	3	90	non-syn	Pf3D7_01_v3: 144,746	G	PF3D7_0103300	551	0.96	0.04	Q	E	RV_3610, RV_3714, RV_3737, TRIPS_440, TRIPS_482
NGS_SNP.Pf3D7_01_v3.144747	0	100	non-syn	Pf3D7_01_v3: 144,747	C	PF3D7_0103300	550	0.99	0.01	M	I	TRIPS_504
NGS_SNP.Pf3D7_01_v3.144753	0	100	syn	Pf3D7_01_v3: 144,753	A	PF3D7_0103300	548	0.99	0.01	N	N	TRIPS_504
NGS_SNP.Pf3D7_01_v3.144768	0	100	non-syn	Pf3D7_01_v3: 144,768	A	PF3D7_0103300	543	0.99	0.01	N	K	SenT084.09
NGS_SNP.Pf3D7_01_v3.144782	1	100	non-syn	Pf3D7_01_v3: 144,782	G	PF3D7_0103300	539	0.99	0.01	Q	E	BM_0008, SenT046.10
NGS_SNP.Pf3D7_01_v3.144870	30	60	syn	Pf3D7_01_v3: 144,870	A	PF3D7_0103300	509	0.66	0.34	V	V	707A, BM_0008, Dd2-1, GB4, RV_3600, RV_3610, RV_3611, RV_3642, RV_3671, RV_3672, RV_3687, RV_3695, RV_3702, RV_3714, RV_3717, RV_3721, RV_3730, RV_3737, SenT046.10, SenT064.10, SenT075.10, SenT090.08, SenT190.08, SenT197.08, SenT238.08, TRIPS_303, TRIPS_373, TRIPS_440, TRIPS_470, TRIPS_480, TRIPS_490, TRIPS_504
NGS_SNP.Pf3D7_01_v3.144877	30	60	non-syn	Pf3D7_01_v3: 144,877	A	PF3D7_0103300	507	0.67	0.33	V	A	707A, BM_0008, Dd2-1, GB4, RV_3600, RV_3610, RV_3611, RV_3642, RV_3671, RV_3672, RV_3687, RV_3695, RV_3702, RV_3714, RV_3717, RV_3721, RV_3730, RV_3737, SenT046.10, SenT064.10, SenT075.10, SenT090.08, SenT197.08, SenT238.08, TRIPS_303, TRIPS_373, TRIPS_440, TRIPS_470, TRIPS_480, TRIPS_490, TRIPS_504
NGS_SNP.Pf3D7_01_v3.144978	0	100	syn	Pf3D7_01_v3: 144,978	C	PF3D7_0103300	473	0.99	0.01	V	V	TRIPS_480
NGS_SNP.Pf3D7_01_v3.145181	0	100	non-syn	Pf3D7_01_v3: 145,181	C	PF3D7_0103300	406	0.99	0.01	V	I	RV_3714
NGS_SNP.Pf3D7_01_v3.145197	0	100	non-syn	Pf3D7_01_v3: 145,197	A	PF3D7_0103300	400	0.99	0.01	N	K	RV_3611
NGS_SNP.Pf3D7_01_v3.145227	40	60	syn	Pf3D7_01_v3: 145,227	C	PF3D7_0103300	390	0.58	0.42	K	K	3D7, 7G8, HB3, RV_3614, RV_3630, RV_3635, RV_3650, RV_3673, RV_3675, RV_3695, RV_3702, RV_3717, RV_3721, RV_3740, SenT001.07, SenT001.08, SenT015.09, SenT021.09, SenT044.10, SenT064.10, SenT084.09, SenT092.08, SenT113.09, SenT119.09, SenT140.08, SenT144.08, SenT145.08, SenT170.08, SenT179.08, SenT190.08, SenT224.08, SenT227.08, SenT235.08, TRIPS_303, TRIPS_499
NGS_SNP.Pf3D7_01_v3.145294	0	100	non-syn	Pf3D7_01_v3: 145,294	T	PF3D7_0103300	368	0.99	0.01	E	V	SenT037.08
NGS_SNP.Pf3D7_01_v3.145515	20	100	syn	Pf3D7_01_v3: 145,515	T	PF3D7_0103300	294	0.81	0.19	I	I	707A, 7G8, Dd2-1, Dd2-2, IT, RV_3642, RV_3671, RV_3714, RV_3721, SenT015.09, SenT018.09, SenT021.09, SenT029.09, SenT044.08, SenT064.10, SenT067.09, SenT084.09, SenT092.08, SenT094.09, SenT137.08, SenT137.09, SenT142.09, SenT145.08, SenT151.09, TRIPS_301, TRIPS_410, TRIPS_490
NGS_SNP.Pf3D7_01_v3.145560	20	100	syn	Pf3D7_01_v3: 145,560	A	PF3D7_0103300	279	0.78	0.22	S	S	707A, 7G8, BM_0008, Dd2-1, Dd2-2, HB3, RV_3611, RV_3671, RV_3675, RV_3721, RV_3729, RV_3736, SenT002.07, SenT015.08, SenT015.09, SenT044.10, SenT047.09, SenT063.07, SenT066.08, SenT090.08, SenT094.09, SenT113.09, SenT119.09, SenT127.09, SenT151.09, SenT190.08, SenT197.08, SenT227.08, TRIPS_301, TRIPS_700, TRIPS_704
NGS_SNP.Pf3D7_01_v3.145590	0	100	syn	Pf3D7_01_v3: 145,590	C	PF3D7_0103300	269	0.99	0.01	K	K	SenT084.09
NGS_SNP.Pf3D7_01_v3.145597	0	100	non-syn	Pf3D7_01_v3: 145,597	A	PF3D7_0103300	267	0.99	0.01	I	K	SenT084.09
NGS_SNP.Pf3D7_01_v3.145674	0	100	syn	Pf3D7_01_v3: 145,674	A	PF3D7_0103300	241	0.99	0.01	S	S	SenT066.08
NGS_SNP.Pf3D7_01_v3.145682	50	90	syn	Pf3D7_01_v3: 145,682	G	PF3D7_0103300	239	0.54	0.46	L	L	BM_0008, RV_3606, RV_3610, RV_3611, RV_3614, RV_3635, RV_3642, RV_3650, RV_3655, RV_3675, RV_3687, RV_3701, RV_3702, RV_3717, RV_3721, RV_3730, RV_3735, RV_3736, RV_3737, RV_3740, SenT001.08, SenT002.09, SenT015.09, SenT018.09, SenT021.09, SenT022.09, SenT029.09, SenT033.08, SenT033.09, SenT044.08, SenT044.10, SenT046.10, SenT047.09, SenT067.09, SenT077.08, SenT084.09, SenT087.08, SenT092.08, Sen…
NGS_SNP.Pf3D7_01_v3.145841	0	100	non-syn	Pf3D7_01_v3: 145,841	A	PF3D7_0103300	186	0.99	0.01	L	V	SenT037.08
NGS_SNP.Pf3D7_01_v3.146113	1	90	non-syn	Pf3D7_01_v3: 146,113	C	PF3D7_0103300	95	0.98	0.02	S	N	SenT113.09, SenT227.08
NGS_SNP.Pf3D7_01_v3.146146	4	80	non-syn	Pf3D7_01_v3: 146,146	T	PF3D7_0103300	84	0.95	0.05	N	S	RV_3650, RV_3671, SenT029.09, SenT149.09, TRIPS_504, TRIPS_700
NGS_SNP.Pf3D7_01_v3.146149	4	90	non-syn	Pf3D7_01_v3: 146,149	C	PF3D7_0103300	83	0.95	0.05	S	N	RV_3650, RV_3671, SenT029.09, SenT149.09, TRIPS_504, TRIPS_700
NGS_SNP.Pf3D7_01_v3.146155	3	90	non-syn	Pf3D7_01_v3: 146,155	T	PF3D7_0103300	81	0.97	0.03	N	S	RV_3671, SenT029.09, SenT149.09, TRIPS_504
NGS_SNP.Pf3D7_01_v3.146158	4	80	non-syn	Pf3D7_01_v3: 146,158	C	PF3D7_0103300	80	0.96	0.04	S	N	RV_3671, SenT021.09, SenT029.09, SenT149.09, TRIPS_504
NGS_SNP.Pf3D7_01_v3.146164	2	90	non-syn	Pf3D7_01_v3: 146,164	T	PF3D7_0103300	78	0.98	0.02	N	S	RV_3671, SenT029.09, SenT119.09
NGS_SNP.Pf3D7_01_v3.146167	0	80	non-syn	Pf3D7_01_v3: 146,167	T	PF3D7_0103300	77	0.99	0.01	N	S	TRIPS_700
NGS_SNP.Pf3D7_01_v3.146178	0	80	syn	Pf3D7_01_v3: 146,178	G	PF3D7_0103300	73	0.99	0.01	N	N	SenT150.09
NGS_SNP.Pf3D7_01_v3.146179	0	80	non-syn	Pf3D7_01_v3: 146,179	T	PF3D7_0103300	73	0.99	0.01	N	S	SenT061.09
NGS_SNP.Pf3D7_01_v3.146188	0	90	non-syn	Pf3D7_01_v3: 146,188	T	PF3D7_0103300	70	0.99	0.01	N	S	RV_3675
NGS_SNP.Pf3D7_01_v3.147939	0	100	syn	Pf3D7_01_v3: 147,939	T	PF3D7_0103400	1613	0.99	0.01	R	R	SenT238.08
NGS_SNP.Pf3D7_01_v3.147941	1	90	syn	Pf3D7_01_v3: 147,941	G	PF3D7_0103400	1613	0.99	0.01	R	R	SenT235.08, SenT238.08
NGS_SNP.Pf3D7_01_v3.147945	0	90	non-syn	Pf3D7_01_v3: 147,945	A	PF3D7_0103400	1611	0.99	0.01	S	R	SenT042.09
NGS_SNP.Pf3D7_01_v3.147951	0	90	non-syn	Pf3D7_01_v3: 147,951	A	PF3D7_0103400	1609	0.99	0.01	N	K	SenT104.07
NGS_SNP.Pf3D7_01_v3.147952	2	90	non-syn	Pf3D7_01_v3: 147,952	T	PF3D7_0103400	1609	0.98	0.02	N	S	RV_3610, RV_3737, SenT018.09
NGS_SNP.Pf3D7_01_v3.147957	2	100	non-syn	Pf3D7_01_v3: 147,957	A	PF3D7_0103400	1607	0.97	0.03	S	R	SenT047.09, SenT104.07, SenT123.09, SenT230.08
NGS_SNP.Pf3D7_01_v3.147958	2	100	non-syn	Pf3D7_01_v3: 147,958	C	PF3D7_0103400	1607	0.97	0.03	S	N	RV_3606, RV_3610, RV_3737, TRIPS_499
NGS_SNP.Pf3D7_01_v3.147963	0	100	non-syn	Pf3D7_01_v3: 147,963	A	PF3D7_0103400	1605	0.99	0.01	S	R	SenT042.09
NGS_SNP.Pf3D7_01_v3.147969	1	100	non-syn	Pf3D7_01_v3: 147,969	A	PF3D7_0103400	1603	0.99	0.01	N	K	SenT047.09, SenT066.08
NGS_SNP.Pf3D7_01_v3.147970	5	90	non-syn	Pf3D7_01_v3: 147,970	T	PF3D7_0103400	1603	0.95	0.05	N	S	707A, Dd2-1, Dd2-2, SenT018.09, SenT066.08, TRIPS_499, TRIPS_700
NGS_SNP.Pf3D7_01_v3.147975	0	90	non-syn	Pf3D7_01_v3: 147,975	A	PF3D7_0103400	1601	0.99	0.01	S	R	TRIPS_700
NGS_SNP.Pf3D7_01_v3.147976	4	90	non-syn	Pf3D7_01_v3: 147,976	C	PF3D7_0103400	1601	0.95	0.05	S	N	707A, Dd2-2, SenT018.09, SenT066.08, SenT144.08, TRIPS_499, TRIPS_700
NGS_SNP.Pf3D7_01_v3.147980	2	100	non-syn	Pf3D7_01_v3: 147,980	T	PF3D7_0103400	1600	0.97	0.03	K	E	707A, Dd2-2, SenT066.08, TRIPS_700
NGS_SNP.Pf3D7_01_v3.147981	1	100	non-syn	Pf3D7_01_v3: 147,981	A	PF3D7_0103400	1599	0.99	0.01	S	R	SenT066.08, SenT230.08
NGS_SNP.Pf3D7_01_v3.147982	4	90	non-syn	Pf3D7_01_v3: 147,982	C	PF3D7_0103400	1599	0.96	0.04	S	N, T	707A, Dd2-2, RV_3606, RV_3610, SenT066.08, TRIPS_700
NGS_SNP.Pf3D7_01_v3.147987	0	100	non-syn	Pf3D7_01_v3: 147,987	A	PF3D7_0103400	1597	0.99	0.01	S	R	SenT230.08
NGS_SNP.Pf3D7_01_v3.147988	7	100	non-syn	Pf3D7_01_v3: 147,988	C	PF3D7_0103400	1597	0.93	0.07	S	N	RV_3611, SenT067.09, SenT092.08, SenT106.08, SenT140.08, SenT142.09, SenT170.08, SenT235.08, SenT238.08, TRIPS_373, TRIPS_504
NGS_SNP.Pf3D7_01_v3.147993	30	90	non-syn	Pf3D7_01_v3: 147,993	A	PF3D7_0103400	1595	0.72	0.28	N	K	707A, BM_0008, BM_0009, Dd2-2, GB4, RV_3600, RV_3635, RV_3642, RV_3696, RV_3702, RV_3717, RV_3721, RV_3729, RV_3731, RV_3737, RV_3741, RV_3764, RV_3766, SenT001.07, SenT024.08, SenT033.09, SenT042.09, SenT046.10, SenT047.09, SenT061.09, SenT066.08, SenT067.09, SenT097.09, SenT123.09, SenT149.09, SenT170.08, SenT235.08, SenT238.08, TRIPS_301, TRIPS_303, TRIPS_331, TRIPS_355, TRIPS_364, TRIPS_461, …
NGS_SNP.Pf3D7_01_v3.147994	8	100	non-syn	Pf3D7_01_v3: 147,994	T	PF3D7_0103400	1595	0.92	0.08	N	S	RV_3610, SenT067.09, SenT092.08, SenT106.08, SenT139.08, SenT140.08, SenT142.09, SenT170.08, SenT235.08, SenT238.08, TRIPS_373, TRIPS_504
NGS_SNP.Pf3D7_01_v3.147998	7	100	non-syn	Pf3D7_01_v3: 147,998	C	PF3D7_0103400	1594	0.93	0.07	E	K	RV_3610, SenT067.09, SenT092.08, SenT106.08, SenT139.08, SenT140.08, SenT142.09, SenT235.08, SenT238.08, TRIPS_373, TRIPS_504
NGS_SNP.Pf3D7_01_v3.148000	8	100	non-syn	Pf3D7_01_v3: 148,000	G	PF3D7_0103400	1593	0.92	0.08	T	S	RV_3606, RV_3610, SenT067.09, SenT092.08, SenT106.08, SenT139.08, SenT140.08, SenT142.09, SenT235.08, SenT238.08, TRIPS_373, TRIPS_504
NGS_SNP.Pf3D7_01_v3.148011	3	100	non-syn	Pf3D7_01_v3: 148,011	C	PF3D7_0103400	1589	0.96	0.04	K	N	RV_3655, SenT106.08, SenT127.09, SenT139.08, SenT140.08
NGS_SNP.Pf3D7_01_v3.148035	0	100	non-syn	Pf3D7_01_v3: 148,035	A	PF3D7_0103400	1581	0.99	0.01	N	K	RV_3611
NGS_SNP.Pf3D7_01_v3.148042	0	100	non-syn	Pf3D7_01_v3: 148,042	A	PF3D7_0103400	1579	0.99	0.01	I	K	RV_3611
NGS_SNP.Pf3D7_01_v3.148109	0	100	non-syn	Pf3D7_01_v3: 148,109	T	PF3D7_0103400	1557	0.99	0.01	M	L	SenT127.09
NGS_SNP.Pf3D7_01_v3.148191	0	100	syn	Pf3D7_01_v3: 148,191	T	PF3D7_0103400	1529	0.99	0.01	Q	Q	GB4
NGS_SNP.Pf3D7_01_v3.148336	4	100	non-syn	Pf3D7_01_v3: 148,336	C	PF3D7_0103400	1481	0.96	0.04	G	E	SenT097.09, SenT137.09, SenT179.08, SenT197.08, TRIPS_303, TRIPS_700
NGS_SNP.Pf3D7_01_v3.148389	1	100	syn	Pf3D7_01_v3: 148,389	G	PF3D7_0103400	1463	0.99	0.01	T	T	RV_3730, TRIPS_470
NGS_SNP.Pf3D7_01_v3.148490	1	60	non-syn	Pf3D7_01_v3: 148,490	A	PF3D7_0103400	1430	0.99	0.01	A	S	3D7
NGS_SNP.Pf3D7_01_v3.148539	2	100	syn	Pf3D7_01_v3: 148,539	A	PF3D7_0103400	1413	0.97	0.03	G	G	BM_0008, RV_3730, SenT179.08, TRIPS_470
NGS_SNP.Pf3D7_01_v3.148768	10	90	non-syn	Pf3D7_01_v3: 148,768	T	PF3D7_0103400	1337	0.89	0.11	D	G	RV_3635, RV_3672, RV_3714, RV_3717, RV_3721, SenT001.07, SenT022.09, SenT033.08, SenT044.10, SenT067.09, SenT090.08, SenT111.09, SenT150.09, TRIPS_373, TRIPS_704
NGS_SNP.Pf3D7_01_v3.148773	7	100	non-syn	Pf3D7_01_v3: 148,773	G	PF3D7_0103400	1335	0.93	0.07	H	Q	RV_3650, RV_3672, SenT001.07, SenT022.09, SenT033.08, SenT044.10, SenT067.09, SenT090.08, SenT111.09, TRIPS_704
NGS_SNP.Pf3D7_01_v3.148786	10	100	non-syn	Pf3D7_01_v3: 148,786	C	PF3D7_0103400	1331	0.89	0.11	G	D	Dd2-1, GB4, RV_3611, SenT001.07, SenT001.08, SenT022.09, SenT033.08, SenT044.10, SenT047.09, SenT067.09, SenT111.09, SenT137.08, SenT142.09, SenT151.09, SenT170.08, SenT235.08, TRIPS_504
NGS_SNP.Pf3D7_01_v3.148790	0	100	non-syn	Pf3D7_01_v3: 148,790	G	PF3D7_0103400	1330	0.99	0.01	R	S	SenT001.07
NGS_SNP.Pf3D7_01_v3.148791	50	80	non-syn	Pf3D7_01_v3: 148,791	G	PF3D7_0103400	1329	0.54	0.46	H	Q	707A, BM_0008, CS2, Dd2-1, Dd2-2, HB3, IT, RV_3600, RV_3611, RV_3614, RV_3635, RV_3637, RV_3650, RV_3655, RV_3672, RV_3675, RV_3701, RV_3702, RV_3708, RV_3714, RV_3717, RV_3721, RV_3729, RV_3730, RV_3735, RV_3736, SenT001.07, SenT001.08, SenT022.09, SenT024.08, SenT033.08, SenT033.09, SenT044.10, SenT046.10, SenT047.09, SenT067.09, SenT084.09, SenT087.08, SenT090.09, SenT101.09, SenT106.08, SenT1…
NGS_SNP.Pf3D7_01_v3.148794	0	100	non-syn	Pf3D7_01_v3: 148,794	G	PF3D7_0103400	1328	0.99	0.01	F	L	SenT044.10
NGS_SNP.Pf3D7_01_v3.148795	0	100	non-syn	Pf3D7_01_v3: 148,795	A	PF3D7_0103400	1328	0.99	0.01	F	Y	SenT044.10
NGS_SNP.Pf3D7_01_v3.148796	2	100	non-syn	Pf3D7_01_v3: 148,796	A	PF3D7_0103400	1328	0.98	0.02	F	I	SenT001.07, SenT022.09, SenT044.10
NGS_SNP.Pf3D7_01_v3.148802	0	100	non-syn	Pf3D7_01_v3: 148,802	C	PF3D7_0103400	1326	0.99	0.01	D	Y	SenT067.09
NGS_SNP.Pf3D7_01_v3.148803	0	100	syn	Pf3D7_01_v3: 148,803	A	PF3D7_0103400	1325	0.99	0.01	G	G	SenT067.09
NGS_SNP.Pf3D7_01_v3.148804	30	80	non-syn	Pf3D7_01_v3: 148,804	C	PF3D7_0103400	1325	0.65	0.35	G	D	707A, BM_0008, CS2, Dd2-1, Dd2-2, HB3, IT, RV_3611, RV_3635, RV_3637, RV_3650, RV_3655, RV_3675, RV_3702, RV_3708, RV_3714, RV_3717, RV_3721, RV_3729, RV_3730, SenT001.07, SenT022.09, SenT033.08, SenT044.10, SenT046.10, SenT047.09, SenT067.09, SenT084.09, SenT087.08, SenT106.08, SenT110.09, SenT111.09, SenT113.09, SenT119.09, SenT137.08, SenT142.09, SenT149.09, SenT150.09, SenT151.09, SenT170.08,…
NGS_SNP.Pf3D7_01_v3.148806	0	100	syn	Pf3D7_01_v3: 148,806	A	PF3D7_0103400	1324	0.99	0.01	R	R	SenT067.09
NGS_SNP.Pf3D7_01_v3.148807	0	100	non-syn	Pf3D7_01_v3: 148,807	C	PF3D7_0103400	1324	0.99	0.01	R	H	SenT067.09
NGS_SNP.Pf3D7_01_v3.148808	2	100	non-syn	Pf3D7_01_v3: 148,808	G	PF3D7_0103400	1324	0.98	0.02	R	S	GB4, SenT067.09, TRIPS_303
NGS_SNP.Pf3D7_01_v3.148809	4	100	non-syn	Pf3D7_01_v3: 148,809	T	PF3D7_0103400	1323	0.95	0.05	Q	H	SenT110.09, SenT112.09, SenT119.09, SenT238.08, TRIPS_373, TRIPS_437, TRIPS_480
NGS_SNP.Pf3D7_01_v3.148811	0	100	non-syn	Pf3D7_01_v3: 148,811	G	PF3D7_0103400	1323	0.99	0.01	Q	K	SenT067.09
NGS_SNP.Pf3D7_01_v3.148812	1	100	non-syn	Pf3D7_01_v3: 148,812	G	PF3D7_0103400	1322	0.99	0.01	F	L	SenT067.09
NGS_SNP.Pf3D7_01_v3.148813	0	100	non-syn	Pf3D7_01_v3: 148,813	A	PF3D7_0103400	1322	0.99	0.01	F	C	SenT067.09
NGS_SNP.Pf3D7_01_v3.148814	0	100	non-syn	Pf3D7_01_v3: 148,814	A	PF3D7_0103400	1322	0.99	0.01	F	I	SenT067.09
NGS_SNP.Pf3D7_01_v3.148822	5	100	non-syn	Pf3D7_01_v3: 148,822	T	PF3D7_0103400	1319	0.94	0.06	D	G	SenT067.09, SenT087.08, SenT110.09, SenT112.09, SenT238.08, TRIPS_301, TRIPS_373, TRIPS_480
NGS_SNP.Pf3D7_01_v3.148824	3	100	syn	Pf3D7_01_v3: 148,824	A	PF3D7_0103400	1318	0.97	0.03	R	R	SenT022.09, SenT033.08, SenT087.08, SenT110.09, SenT238.08
NGS_SNP.Pf3D7_01_v3.148826	4	100	non-syn	Pf3D7_01_v3: 148,826	G	PF3D7_0103400	1318	0.95	0.05	R	S	SenT001.07, SenT022.09, SenT033.08, SenT087.08, SenT110.09, SenT238.08, TRIPS_303
NGS_SNP.Pf3D7_01_v3.148829	2	100	non-syn	Pf3D7_01_v3: 148,829	G	PF3D7_0103400	1317	0.97	0.03	Q	K	SenT033.08, SenT087.08, SenT110.09, SenT238.08
NGS_SNP.Pf3D7_01_v3.148830	2	100	non-syn	Pf3D7_01_v3: 148,830	G	PF3D7_0103400	1316	0.97	0.03	F	L	SenT033.08, SenT087.08, SenT110.09, SenT238.08
NGS_SNP.Pf3D7_01_v3.148832	2	100	non-syn	Pf3D7_01_v3: 148,832	A	PF3D7_0103400	1316	0.98	0.02	F	I	SenT087.08, SenT110.09, SenT238.08
NGS_SNP.Pf3D7_01_v3.148842	1	100	syn	Pf3D7_01_v3: 148,842	A	PF3D7_0103400	1312	0.99	0.01	R	R	SenT087.08, SenT119.09
NGS_SNP.Pf3D7_01_v3.148844	0	100	non-syn	Pf3D7_01_v3: 148,844	G	PF3D7_0103400	1312	0.99	0.01	R	G	SenT087.08
NGS_SNP.Pf3D7_01_v3.148880	0	100	non-syn	Pf3D7_01_v3: 148,880	C	PF3D7_0103400	1300	0.99	0.01	G	R	RV_3614
NGS_SNP.Pf3D7_01_v3.148894	0	100	non-syn	Pf3D7_01_v3: 148,894	C	PF3D7_0103400	1295	0.99	0.01	G	D	RV_3614
NGS_SNP.Pf3D7_01_v3.148898	0	100	non-syn	Pf3D7_01_v3: 148,898	C	PF3D7_0103400	1294	0.99	0.01	G	R	SenT037.08
NGS_SNP.Pf3D7_01_v3.148900	0	100	non-syn	Pf3D7_01_v3: 148,900	T	PF3D7_0103400	1293	0.99	0.01	K	I	SenT037.08
NGS_SNP.Pf3D7_01_v3.148912	1	100	non-syn	Pf3D7_01_v3: 148,912	T	PF3D7_0103400	1289	0.99	0.01	D	G	SenT224.08, V1_S
NGS_SNP.Pf3D7_01_v3.148917	2	50	non-syn	Pf3D7_01_v3: 148,917	A	PF3D7_0103400	1287	0.97	0.03	K	N	3D7, IT
NGS_SNP.Pf3D7_01_v3.148927	2	100	non-syn	Pf3D7_01_v3: 148,927	T	PF3D7_0103400	1284	0.97	0.03	D	V	RV_3600, RV_3606, RV_3610, RV_3737
NGS_SNP.Pf3D7_01_v3.148930	3	100	non-syn	Pf3D7_01_v3: 148,930	T	PF3D7_0103400	1283	0.96	0.04	D	G	RV_3717, RV_3739, RV_3769, SenT090.08, TRIPS_704
NGS_SNP.Pf3D7_01_v3.148948	7	90	non-syn	Pf3D7_01_v3: 148,948	C	PF3D7_0103400	1277	0.93	0.07	G	D	BM_0008, CS2, Dd2-1, GB4, RV_3614, SenT046.10, SenT123.09, T9_94, TRIPS_303, TRIPS_480, TRIPS_487
NGS_SNP.Pf3D7_01_v3.148998	0	100	syn	Pf3D7_01_v3: 148,998	C	PF3D7_0103400	1260	0.99	0.01	G	G	SenT101.09
NGS_SNP.Pf3D7_01_v3.149015	0	100	non-syn	Pf3D7_01_v3: 149,015	G	PF3D7_0103400	1255	0.99	0.01	Q	K	RV_3655
NGS_SNP.Pf3D7_01_v3.149253	2	100	syn	Pf3D7_01_v3: 149,253	T	PF3D7_0103400	1175	0.98	0.02	V	V	RV_3721, RV_3730, TRIPS_470
NGS_SNP.Pf3D7_01_v3.149271	0	100	syn	Pf3D7_01_v3: 149,271	C	PF3D7_0103400	1169	0.99	0.01	E	E	SenT087.08
NGS_SNP.Pf3D7_01_v3.149369	0	100	non-syn	Pf3D7_01_v3: 149,369	A	PF3D7_0103400	1137	0.99	0.01	L	M	SenT047.09
NGS_SNP.Pf3D7_01_v3.149418	0	100	syn	Pf3D7_01_v3: 149,418	T	PF3D7_0103400	1120	0.99	0.01	Q	Q	SenT021.09
NGS_SNP.Pf3D7_01_v3.149529	0	100	syn	Pf3D7_01_v3: 149,529	T	PF3D7_0103400	1083	0.99	0.01	A	A	RV_3675
NGS_SNP.Pf3D7_01_v3.149552	0	100	non-syn	Pf3D7_01_v3: 149,552	T	PF3D7_0103400	1076	0.99	0.01	I	F	SenT084.09
NGS_SNP.Pf3D7_01_v3.149561	0	100	non-syn	Pf3D7_01_v3: 149,561	T	PF3D7_0103400	1073	0.99	0.01	I	V	SenT119.09
NGS_SNP.Pf3D7_01_v3.149598	30	90	syn	Pf3D7_01_v3: 149,598	G	PF3D7_0103400	1060	0.74	0.26	P	P	7G8, RV_3637, RV_3650, RV_3701, RV_3708, RV_3714, RV_3721, RV_3735, RV_3736, RV_3739, SenT021.09, SenT022.09, SenT033.08, SenT044.08, SenT047.09, SenT067.09, SenT090.08, SenT090.09, SenT092.08, SenT101.09, SenT106.08, SenT110.09, SenT113.09, SenT128.08, SenT139.08, SenT140.08, SenT170.08, SenT224.08, SenT227.08, SenT230.08, SenT235.08, TRIPS_301, TRIPS_456, TRIPS_499, TRIPS_704
NGS_SNP.Pf3D7_01_v3.149608	1	100	non-syn	Pf3D7_01_v3: 149,608	C	PF3D7_0103400	1057	0.99	0.01	R	K	RV_3635, SenT037.08
NGS_SNP.Pf3D7_01_v3.149613	0	100	syn	Pf3D7_01_v3: 149,613	C	PF3D7_0103400	1055	0.99	0.01	T	T	SenT142.09
NGS_SNP.Pf3D7_01_v3.149621	1	100	non-syn	Pf3D7_01_v3: 149,621	C	PF3D7_0103400	1053	0.99	0.01	V	M	SenT170.08, SenT235.08
NGS_SNP.Pf3D7_01_v3.149626	9	100	non-syn	Pf3D7_01_v3: 149,626	A	PF3D7_0103400	1051	0.9	0.1	I	K	BM_0008, CS2, RV_3600, RV_3610, RV_3611, RV_3637, RV_3655, RV_3701, RV_3702, RV_3708, RV_3717, RV_3739, RV_3769, TRIPS_482, TRIPS_504
NGS_SNP.Pf3D7_01_v3.149658	20	100	syn	Pf3D7_01_v3: 149,658	A	PF3D7_0103400	1040	0.85	0.15	S	S	707A, BM_0009, Dd2-1, RV_3600, RV_3650, RV_3655, RV_3673, RV_3696, RV_3717, RV_3731, RV_3735, RV_3741, RV_3764, RV_3766, SenT001.08, SenT021.09, SenT180.08, TRIPS_331, TRIPS_355, TRIPS_364, TRIPS_461, TRIPS_467, TRIPS_487, TRIPS_490, TRIPS_501
NGS_SNP.Pf3D7_01_v3.149660	10	100	non-syn	Pf3D7_01_v3: 149,660	A	PF3D7_0103400	1040	0.87	0.13	S	P	BM_0008, BM_0009, Dd2-1, RV_3600, RV_3650, RV_3671, RV_3696, RV_3703, RV_3731, RV_3739, RV_3741, RV_3764, RV_3766, T9_94, TRIPS_303, TRIPS_331, TRIPS_355, TRIPS_364, TRIPS_461, TRIPS_467, TRIPS_501
NGS_SNP.Pf3D7_01_v3.149662	0	100	non-syn	Pf3D7_01_v3: 149,662	G	PF3D7_0103400	1039	0.99	0.01	A	D	SenT179.08
NGS_SNP.Pf3D7_01_v3.149667	0	100	non-syn	Pf3D7_01_v3: 149,667	C	PF3D7_0103400	1037	0.99	0.01	L	F	RV_3600
NGS_SNP.Pf3D7_01_v3.149674	6	100	non-syn	Pf3D7_01_v3: 149,674	C	PF3D7_0103400	1035	0.93	0.07	R	K	RV_3600, RV_3702, RV_3729, RV_3735, RV_3740, T9_94, TRIPS_487, TRIPS_490, TRIPS_504, TRIPS_700
NGS_SNP.Pf3D7_01_v3.149689	1	100	non-syn	Pf3D7_01_v3: 149,689	C	PF3D7_0103400	1030	0.99	0.01	R	K	T9_94, TRIPS_504
NGS_SNP.Pf3D7_01_v3.149692	0	100	non-syn	Pf3D7_01_v3: 149,692	T	PF3D7_0103400	1029	0.99	0.01	K	R	RV_3614
NGS_SNP.Pf3D7_01_v3.149838	0	100	non-syn	Pf3D7_01_v3: 149,838	A	PF3D7_0103400	980	0.99	0.01	N	K	SenT084.09
NGS_SNP.Pf3D7_01_v3.149948	0	100	non-syn	Pf3D7_01_v3: 149,948	C	PF3D7_0103400	944	0.99	0.01	V	I	SenT024.08
NGS_SNP.Pf3D7_01_v3.150110	1	100	non-syn	Pf3D7_01_v3: 150,110	A	PF3D7_0103400	890	0.99	0.01	S	T	RV_3610, RV_3737
NGS_SNP.Pf3D7_01_v3.150112	1	100	non-syn	Pf3D7_01_v3: 150,112	T	PF3D7_0103400	889	0.99	0.01	Y	C	RV_3610, RV_3737
NGS_SNP.Pf3D7_01_v3.150115	2	100	non-syn	Pf3D7_01_v3: 150,115	T	PF3D7_0103400	888	0.98	0.02	E	G	RV_3600, RV_3610, RV_3737
NGS_SNP.Pf3D7_01_v3.150117	2	100	non-syn	Pf3D7_01_v3: 150,117	A	PF3D7_0103400	887	0.98	0.02	N	K	RV_3600, RV_3610, RV_3737
NGS_SNP.Pf3D7_01_v3.150121	0	100	non-syn	Pf3D7_01_v3: 150,121	G	PF3D7_0103400	886	0.99	0.01	T	I	RV_3672
NGS_SNP.Pf3D7_01_v3.150136	2	100	non-syn	Pf3D7_01_v3: 150,136	C	PF3D7_0103400	881	0.98	0.02	C	Y	RV_3610, RV_3687, RV_3737
NGS_SNP.Pf3D7_01_v3.150140	2	100	non-syn	Pf3D7_01_v3: 150,140	C	PF3D7_0103400	880	0.98	0.02	G	R	RV_3610, RV_3687, RV_3737
NGS_SNP.Pf3D7_01_v3.150141	2	100	non-syn	Pf3D7_01_v3: 150,141	T	PF3D7_0103400	879	0.98	0.02	K	N	RV_3610, RV_3687, RV_3737
NGS_SNP.Pf3D7_01_v3.150148	0	100	non-syn	Pf3D7_01_v3: 150,148	T	PF3D7_0103400	877	0.99	0.01	Y	C	RV_3600
NGS_SNP.Pf3D7_01_v3.150152	3	100	non-syn	Pf3D7_01_v3: 150,152	T	PF3D7_0103400	876	0.97	0.03	R	G	RV_3600, RV_3606, RV_3687, RV_3735, RV_3737
NGS_SNP.Pf3D7_01_v3.150153	0	100	non-syn	Pf3D7_01_v3: 150,153	A	PF3D7_0103400	875	0.99	0.01	N	K	RV_3600
NGS_SNP.Pf3D7_01_v3.150182	2	100	non-syn	Pf3D7_01_v3: 150,182	C	PF3D7_0103400	866	0.97	0.03	A	T	RV_3687, RV_3701, RV_3735, SenT113.09
NGS_SNP.Pf3D7_01_v3.150184	2	100	non-syn	Pf3D7_01_v3: 150,184	C	PF3D7_0103400	865	0.98	0.02	C	Y	RV_3687, RV_3701, SenT113.09
NGS_SNP.Pf3D7_01_v3.150196	0	100	non-syn	Pf3D7_01_v3: 150,196	C	PF3D7_0103400	861	0.99	0.01	C	Y	SenT113.09
NGS_SNP.Pf3D7_01_v3.150202	0	100	non-syn	Pf3D7_01_v3: 150,202	C	PF3D7_0103400	859	0.99	0.01	S	N	SenT113.09
NGS_SNP.Pf3D7_01_v3.150213	0	100	non-syn	Pf3D7_01_v3: 150,213	C	PF3D7_0103400	855	0.99	0.01	R	S	SenT113.09
NGS_SNP.Pf3D7_01_v3.150214	0	100	non-syn	Pf3D7_01_v3: 150,214	C	PF3D7_0103400	855	0.99	0.01	R	K	SenT113.09
NGS_SNP.Pf3D7_01_v3.150343	0	100	non-syn	Pf3D7_01_v3: 150,343	C	PF3D7_0103400	812	0.99	0.01	G	V	RV_3702
NGS_SNP.Pf3D7_01_v3.150401	0	100	non-syn	Pf3D7_01_v3: 150,401	C	PF3D7_0103400	793	0.99	0.01	E	K	RV_3611
NGS_SNP.Pf3D7_01_v3.150409	2	90	non-syn	Pf3D7_01_v3: 150,409	T	PF3D7_0103400	790	0.98	0.02	E	G	RV_3687, RV_3721, TRIPS_482
NGS_SNP.Pf3D7_01_v3.150411	0	100	syn	Pf3D7_01_v3: 150,411	T	PF3D7_0103400	789	0.99	0.01	K	K	SenT015.08
NGS_SNP.Pf3D7_01_v3.150442	0	100	non-syn	Pf3D7_01_v3: 150,442	C	PF3D7_0103400	779	0.99	0.01	R	K	SenT094.09
NGS_SNP.Pf3D7_01_v3.150582	0	100	syn	Pf3D7_01_v3: 150,582	C	PF3D7_0103400	732	0.99	0.01	T	T	RV_3655
NGS_SNP.Pf3D7_01_v3.150615	6	100	syn	Pf3D7_01_v3: 150,615	A	PF3D7_0103400	721	0.94	0.06	D	D	RV_3614, SenT001.07, SenT047.09, SenT111.09, SenT139.08, SenT151.09, SenT238.08, TRIPS_499, V1_S
NGS_SNP.Pf3D7_01_v3.150834	2	100	syn	Pf3D7_01_v3: 150,834	G	PF3D7_0103400	648	0.98	0.02	A	A	RV_3600, RV_3737, SenT033.09
NGS_SNP.Pf3D7_01_v3.150836	3	100	non-syn	Pf3D7_01_v3: 150,836	C	PF3D7_0103400	648	0.97	0.03	A	S	7G8, BM_0008, SenT002.09, SenT046.10, SenT123.09
NGS_SNP.Pf3D7_01_v3.150839	0	100	non-syn	Pf3D7_01_v3: 150,839	T	PF3D7_0103400	647	0.99	0.01	M	L	RV_3769
NGS_SNP.Pf3D7_01_v3.150915	0	100	syn	Pf3D7_01_v3: 150,915	G	PF3D7_0103400	621	0.99	0.01	D	D	RV_3702
NGS_SNP.Pf3D7_01_v3.151003	0	100	non-syn	Pf3D7_01_v3: 151,003	C	PF3D7_0103400	592	0.99	0.01	G	V	SenT021.09
NGS_SNP.Pf3D7_01_v3.151088	0	100	non-syn	Pf3D7_01_v3: 151,088	C	PF3D7_0103400	564	0.99	0.01	D	N	TRIPS_482
NGS_SNP.Pf3D7_01_v3.151104	0	100	syn	Pf3D7_01_v3: 151,104	A	PF3D7_0103400	558	0.99	0.01	N	N	SenT128.08
NGS_SNP.Pf3D7_01_v3.151111	0	100	non-syn	Pf3D7_01_v3: 151,111	A	PF3D7_0103400	556	0.99	0.01	I	R	SenT044.08
NGS_SNP.Pf3D7_01_v3.151113	0	100	syn	Pf3D7_01_v3: 151,113	A	PF3D7_0103400	555	0.99	0.01	N	N	SenT037.08
NGS_SNP.Pf3D7_01_v3.151115	0	100	non-syn	Pf3D7_01_v3: 151,115	T	PF3D7_0103400	555	0.99	0.01	N	Y	SenT037.08
NGS_SNP.Pf3D7_01_v3.151119	1	100	syn	Pf3D7_01_v3: 151,119	A	PF3D7_0103400	553	0.99	0.01	G	G	SenT037.08, SenT044.08
NGS_SNP.Pf3D7_01_v3.151134	2	100	syn	Pf3D7_01_v3: 151,134	G	PF3D7_0103400	548	0.97	0.03	Y	Y	SenT024.08, SenT032.09, SenT090.08, SenT180.08
NGS_SNP.Pf3D7_01_v3.151144	0	100	non-syn	Pf3D7_01_v3: 151,144	G	PF3D7_0103400	545	0.99	0.01	T	S	SenT032.09
NGS_SNP.Pf3D7_01_v3.151145	0	100	non-syn	Pf3D7_01_v3: 151,145	T	PF3D7_0103400	545	0.99	0.01	T	S	SenT032.09
NGS_SNP.Pf3D7_01_v3.151146	0	100	syn	Pf3D7_01_v3: 151,146	G	PF3D7_0103400	544	0.99	0.01	S	S	SenT032.09
NGS_SNP.Pf3D7_01_v3.151151	0	100	non-syn	Pf3D7_01_v3: 151,151	C	PF3D7_0103400	543	0.99	0.01	D	N	TRIPS_482
NGS_SNP.Pf3D7_01_v3.151161	0	100	syn	Pf3D7_01_v3: 151,161	T	PF3D7_0103400	539	0.99	0.01	V	V	SenT077.08
NGS_SNP.Pf3D7_01_v3.151163	0	100	non-syn	Pf3D7_01_v3: 151,163	C	PF3D7_0103400	539	0.99	0.01	V	I	SenT077.08
NGS_SNP.Pf3D7_01_v3.151167	0	100	syn	Pf3D7_01_v3: 151,167	A	PF3D7_0103400	537	0.99	0.01	N	N	SenT128.08
NGS_SNP.Pf3D7_01_v3.151170	0	100	non-syn	Pf3D7_01_v3: 151,170	G	PF3D7_0103400	536	0.99	0.01	N	K	SenT032.09
NGS_SNP.Pf3D7_01_v3.151174	0	100	non-syn	Pf3D7_01_v3: 151,174	A	PF3D7_0103400	535	0.99	0.01	I	R	SenT032.09
NGS_SNP.Pf3D7_01_v3.151182	1	100	syn	Pf3D7_01_v3: 151,182	A	PF3D7_0103400	532	0.99	0.01	G	G	SenT032.09, SenT180.08
NGS_SNP.Pf3D7_01_v3.151224	0	100	syn	Pf3D7_01_v3: 151,224	T	PF3D7_0103400	518	0.99	0.01	V	V	SenT077.08
NGS_SNP.Pf3D7_01_v3.151226	0	100	non-syn	Pf3D7_01_v3: 151,226	C	PF3D7_0103400	518	0.99	0.01	V	I	SenT077.08
NGS_SNP.Pf3D7_01_v3.151245	0	100	syn	Pf3D7_01_v3: 151,245	A	PF3D7_0103400	511	0.99	0.01	G	G	SenT032.09
NGS_SNP.Pf3D7_01_v3.151253	0	100	non-syn	Pf3D7_01_v3: 151,253	T	PF3D7_0103400	509	0.99	0.01	S	G	7G8
NGS_SNP.Pf3D7_01_v3.151260	2	100	syn	Pf3D7_01_v3: 151,260	A	PF3D7_0103400	506	0.98	0.02	Y	Y	7G8, SenT032.09, SenT180.08
NGS_SNP.Pf3D7_01_v3.151266	1	100	syn	Pf3D7_01_v3: 151,266	T	PF3D7_0103400	504	0.99	0.01	V	V	RV_3730, TRIPS_470
