# Supplementary material for: Insights into the Immunological Properties of Intrinsically Disordered Malaria Proteins Using Proteome Scale Predictions
Source: PLoS One. 2015 Oct 29;10(10):e0141729. doi: 10.1371/journal.pone.0141729 (PMC4626106; doi:10.1371/journal.pone.0141729)
Supplement: S1 File — (ZIP) [file pone.0141729.s006.zip › Scripts_final/NetMHC_input_scripts/data_retrieval_NetMHC.pl]

#!/usr/bin/perl

use strict;
use warnings;
use File::Basename;

#Open output file
open OUTPUT, "> $ARGV[1]" or die "Can't open output file: $!";


#Open list of files in directory passed to script as first argument.
my @files = <$ARGV[0]/*>;


### For each input file, process file, write extracted data to output file ###
foreach my $inFile (@files) {
	#Set name of current input file and opens file
	my $basename = basename($inFile);
	open IN, "$inFile" or die "Can't open input file: $!";
	
	#Execute over all lines of current file
	while (my $data = <IN>) {
		#Remove newline and read current line into array
		chomp $data;
		my @values = split (' ', $data);
		#If line is empty, move to next line
		next unless (defined $values[0]);
		#If line does not contain valid HLA allele, move to next line
		next if ($values[0] !~ m/^\d/);
		#Create variable to store residue ID (concatenated Gene_ID and residue number).  Note that netMHC zero-indexes residues.
		my $residue_id = join ("_",$basename,($values[0]+1));
		#Write extracted data to output file (tab separated) - Residue_ID, Gene_ID, Residue, Allele, Affinity Score, Log Score
		print OUTPUT ($residue_id, "\t", $basename, "\t",($values[0]+1),"\t",$values[-1],"\t",$values[3],"\t",$values[2],"\n"); 
 
	}

#Close current input file.	
close IN;

}

#Close all open files
close OUTPUT;
