# Supplementary material for: Insights into the Immunological Properties of Intrinsically Disordered Malaria Proteins Using Proteome Scale Predictions
Source: PLoS One. 2015 Oct 29;10(10):e0141729. doi: 10.1371/journal.pone.0141729 (PMC4626106; doi:10.1371/journal.pone.0141729)
Supplement: S1 File — (ZIP) [file pone.0141729.s006.zip › Scripts_final/NetMHC_input_scripts/alleles_used]

A0101
A0201
A0202
A0203
A0204
A0206
A0211
A0212
A0216
A0219
A0301
A1101
A2301
A2402
A2403
A2601
A2602
A2902
A3001
A3002
A3101
A3301
A6801
A6802
A6901
B0702
B0801
B0802
B1501
B1801
B2705
B3501
B3901
B4001
B4002
B4402
B4403
B4501
B5101
B5301
B5401
B5701
B5801
H-2_Db
H-2_Dd
H-2_Kb
H-2_Kd
H-2_Kk
H-2_Ld
Mamu_A01
Mamu_A02
Mamu_A11
Mamu_B01
Mamu_B17
Patr_B0101
