# Supplementary material for: Insights into the Immunological Properties of Intrinsically Disordered Malaria Proteins Using Proteome Scale Predictions
Source: PLoS One. 2015 Oct 29;10(10):e0141729. doi: 10.1371/journal.pone.0141729 (PMC4626106; doi:10.1371/journal.pone.0141729)
Supplement: S1 File — (ZIP) [file pone.0141729.s006.zip › Scripts_final/NetMHC_input_scripts/seq_input_script_netMHC.pl]

#!/usr/bin/perl

use strict;
use warnings;
use Parallel::ForkManager;
use File::Copy;
use Time::Piece;

#Set number of threads to run in parallel.  Initialise ForkManager.
my $pm = new Parallel::ForkManager(8);

#Open input file as first argument.  Open log file.
my $inFile = $ARGV[0];
open IN, "$inFile" or die "Can't open input file: $!";
open LOG, ">> logfile_netmhc" or die "Can't open log file: $!";

#Open file listing alleles to test.  File should be named "alleles_used" and be in directory below(rename as appropriate).
#Each allele should be on a new line (\n separated).
open ALLELE, "./NetMHC_input_scripts/alleles_used" or die "Can't open allele file: $!";

#Print current time and date to log file
my $date = Time::Piece->new->strftime('%d/%m/%Y');
my $t = localtime;
print LOG "$date \n \n" ;
print LOG "Start time: $t \n \n";

#Set output directory as second argument passed to script, create directory.
my $directory = $ARGV[1];
unless (-e $directory or mkdir $directory) {
	die "Unable to create $directory directory \n";
}

#Set newline character as ">", remove first ">".
$/=">";
my $junk = <IN>;

#Read allele list to use into array.
my $allele_list = <ALLELE>;
chomp $allele_list;					
my @allele = split/\n/,$allele_list;

#Initialise counter
my $count = 0;

#Read input file into array
my @record = <IN>;

#For all input sequences, run netMHC algorithm.
#Number of threads running is set by ForkManager as above.  
foreach my $i (@record) {
	$count++;
	$pm->start and next;
	netmhc($i);	
	$pm->finish;	
}

#Wait for all threads to finish.
$pm->wait_all_children;

#Print summary to log file
print LOG "$count sequences successfully processed \n \n";
print  "$count sequences successfully processed \n \n";
$t = localtime;
print LOG "Time finished: $t \n \n \n ";

#Close all open files
close IN; 
close LOG;

########################################
#### End Main Code Block ###############
########################################


########################################
#####Subroutine for netmhc input########
########################################

sub netmhc {
	#Remove newline
	chomp $_[0];
	#split input into description and seq data
	my($defLine,@seqLines)=split/\n/,$_[0];
	#Set variable containing gene ID
	my $ident = substr $defLine, 0, index($defLine,"\|"); 	
	#removes white space from end of gene ID
	$ident =~ s/\s//g; 				

	#Open temporary file, write FASTA sequence to file.
	open TEMP, "> $ident" or die "Can't open temp file: $!";
	print TEMP ">$_[0]";

	#Run netMHC program with each allele requested.
	foreach (@allele) {
		system("netMHC-3.0 -a $_ ./$ident  -l 9 >>./$directory/$ident"); 
		}
	
	#Report on successful execution.  Print to log file.
	if ($? == -1 ) {
		print LOG "$ident : failed: $! \n ";
		print "$ident : failed: $! \n ";
		} else {
		print LOG "$ident : success \n";
		print ("$ident : success \n", "Protein #", $count, " completed. \n");
		}
	#Close and delete temporary file
	close TEMP;
	unlink $ident;
}			

						
