# Supplementary material for: Insights into the Immunological Properties of Intrinsically Disordered Malaria Proteins Using Proteome Scale Predictions
Source: PLoS One. 2015 Oct 29;10(10):e0141729. doi: 10.1371/journal.pone.0141729 (PMC4626106; doi:10.1371/journal.pone.0141729)
Supplement: S1 File — (ZIP) [file pone.0141729.s006.zip › Scripts_final/NetMHCII_input_scripts/alleles_used]

HLA-DPA101-DPB10401
HLA-DPA10103-DPB10201
HLA-DPA10201-DPB10101
HLA-DPA10201-DPB10501
HLA-DPA10301-DPB10402
HLA-DPB10301-DPB10401
HLA-DQA10101-DQB10501
HLA-DQA10102-DQB10602
HLA-DQA10301-DQB10302
HLA-DQA10401-DQB10402
HLA-DQA10501-DQB10201
HLA-DQA10501-DQB10301
HLA-DRB10101
HLA-DRB10301
HLA-DRB10401
HLA-DRB10404
HLA-DRB10405
HLA-DRB10701
HLA-DRB10802
HLA-DRB10901
HLA-DRB11101
HLA-DRB11302
HLA-DRB11501
HLA-DRB30101
HLA-DRB40101
HLA-DRB50101
H-2-IAb
H-2-IAd
