# Supplementary material for: Insights into the Immunological Properties of Intrinsically Disordered Malaria Proteins Using Proteome Scale Predictions
Source: PLoS One. 2015 Oct 29;10(10):e0141729. doi: 10.1371/journal.pone.0141729 (PMC4626106; doi:10.1371/journal.pone.0141729)
Supplement: S1 File — (ZIP) [file pone.0141729.s006.zip › Scripts_final/NetMHCII_input_scripts/data_consolidation_netMHCII.py]

from sys import argv

input_location = argv[1]
output_file = argv[1] + '-condensed'

with open(input_location, 'r') as f, open(output_file,'w') as output:
    for line in f:
        line = line.split("\t")[1:]
        if float(line[3]) <= 500:
            output_lines = line[0:4]
            output_lines.append(line[5])
            output.write('\t'.join(output_lines))
