# Supplementary material for: Insights into the Immunological Properties of Intrinsically Disordered Malaria Proteins Using Proteome Scale Predictions
Source: PLoS One. 2015 Oct 29;10(10):e0141729. doi: 10.1371/journal.pone.0141729 (PMC4626106; doi:10.1371/journal.pone.0141729)
Supplement: S1 File — (ZIP) [file pone.0141729.s006.zip › Scripts_final/NetMHCII_input_scripts/process_mhcII_binary.py]

import os
from sys import argv

class Gene():
    def __init__(self,geneid,allele):
        self.geneid = geneid
        self.allele = allele
        self.score_high = []
        self.score_low = []
        self.core_score_high = []
        self.core_score_low = []
                
    def write(self,output):
        output_line = "\t".join((self.geneid,
                                self.allele,
                                ''.join(self.score_high),
                                ''.join(self.score_low),
                                ''.join(self.core_score_high),
                                ''.join(self.core_score_low)
                                )
                                )
        output.write(output_line + "\n") 


if __name__ == "__main__":

    output_name = argv[1] + '-condensed'
    output = open(output_name,'w')


    with open(argv[1],'r') as f:
        #Initialise gene name from first line, then return to start of file.
        last_pos = f.tell()
        first_line = f.readline().split("\t")
        gene = Gene(first_line[1],first_line[3])
        f.seek(last_pos)
        
        for line in f:
            data = line.split("\t")
            geneid = data[1]
            residue = data[2]
            allele = data[3]
            score = data[4]
            core = data[5].strip()
            
            if allele != gene.allele or geneid != gene.geneid:
                gene.write(output)
                gene = Gene(geneid,allele)
            
            if score == "2":
                gene.score_high.append("1")
                gene.score_low.append("0")
            elif score == "1":
                gene.score_high.append("0")
                gene.score_low.append("1")
            elif score == "0":
                gene.score_low.append("0")
                gene.score_high.append("0")

            if core == "2":
                gene.core_score_low.append("0")
                gene.core_score_high.append("1")
            elif core == "1":
                gene.core_score_low.append("1")
                gene.core_score_high.append("0")
            elif core == "0":
                gene.core_score_low.append("0")
                gene.core_score_high.append("0")                
            
        else:
            gene.write(output)
            
    output.close()
