# Supplementary material for: Insights into the Immunological Properties of Intrinsically Disordered Malaria Proteins Using Proteome Scale Predictions
Source: PLoS One. 2015 Oct 29;10(10):e0141729. doi: 10.1371/journal.pone.0141729 (PMC4626106; doi:10.1371/journal.pone.0141729)
Supplement: S1 File — (ZIP) [file pone.0141729.s006.zip › Scripts_final/NetMHCII_input_scripts/Epitope_Binary_Assignment_MHCII.pl]

#!/usr/bin/perl

use strict;

use warnings;

my $inFile = $ARGV[0];

open IN, "$inFile" or die "Can't open input file: $!"; 		# opens input file as first argument from cmd interface

open OUT, "> $inFile-binary" or die "Can't open output file: $!";	# opens output file

my $n = 0;

my $allele;

my $gene;

my @orig_lst = ();

my @new_lst = ();

my @core_bind;

my $endfile;

BREAK:

while (<IN>) {

		$n++;

		chomp $_;

		my @values=split("\t",$_); 

		# print OUT "$values[1] \n";	

		my $score = $values[4];

		$endfile = eof;

		#print $score;

		if ($endfile) {

				$orig_lst[($n-1)] = $_;

		$new_lst[($n-1)] = $values[4];

		$core_bind[($n-1)] = $values[6];

		$allele = $values[3];

		$gene = $values[1];


		@values = ();

				}

		if ($endfile || (defined ($allele) && ($values[3] !~ $allele))) {	

			my @temp = binary_score (@new_lst);

			my @temp1 = residue (@new_lst);

			my @temp2 = allele (@new_lst);

			my @temp3 = geneid (@new_lst);

			my @temp4 = core_score (@new_lst);

				while (@temp) {

					print OUT (shift(@temp3), "\t", $gene, "\t", shift(@temp1) ,"\t", shift(@temp2),"\t",shift(@temp), "\t", shift(@temp4),"\n");
				
					}

			@temp = ();

			@temp1 = ();

			@temp2 = ();

			@temp3 = ();

			@orig_lst = ();
			
			@new_lst = ();

			@core_bind = ();

			$n = 1

			}
			
	
		if (($endfile!=1)&&($n != $values[2])) {

			print "error! \n";

			print "$values[2], $n \n";

			last BREAK;

		}

		$orig_lst[($n-1)] = $_;

		$new_lst[($n-1)] = $values[4];

		$core_bind[($n-1)] = $values[6];

		$allele = $values[3];

		$gene = $values[1];


		@values = ();

	}

#####subroutines#####


sub binary_score {

my $x = 0;

my @input = @_;

my $length = @input;

my @disbin = ();

foreach my $k (0...($length+13)) {

	$disbin[$k] = 0;

}


foreach my $i (@input) {

	if ($i <= 500.00) {

		foreach my $epi (0...14) {
		
		$disbin[($x + $epi)] = 1;
		 
		}
	}
$x++;
	}

$x = 0;


foreach my $j (@_) {

	if ($j <= 50) {

		foreach my $epi (0...14) {
		
		$disbin[($x + $epi)] = 2;
		 
		}


	}

	$x++;

}


return @disbin;


}

#######  


sub core_score {

my $x = 0;

my @input = @_;

my $length = @input;

my @corebin = ();

foreach my $k (0...($length+13)) {

	$corebin[$k] = 0;

}


foreach my $i (@input) {

	if ($i <= 500.00) {

		foreach my $epi (0...8) {
		
		$corebin[($core_bind[$x] + $epi)] = 1;
		 
		}
	}
$x++;
	}

$x = 0;


foreach my $j (@input) {

	if ($j <= 50) {

		foreach my $epi (0...8) {
		
		$corebin[($core_bind[$x] + $epi)] = 2;
		 
		}


	}

	$x++;

}


return @corebin;


}


#### 


sub residue {

my $x = 0;

my $length = @_;

my @residue;

foreach my $k (0...($length+13)) {

	$residue[$k] = $k + 1;
}
return @residue;


}


sub allele {

my $x = 0;

my $length = @_;

my @allele_type;

foreach my $k (0...($length+13)) {

	$allele_type[$k] = $allele;
}
return @allele_type;


}


sub geneid {

my $x = 0;

my $length = @_;

my @geneid;

foreach my $k (0...($length+13)) {

	$geneid[$k] = join("_",$gene,($k+1));
}
return @geneid;


}
