# Supplementary material for: Insights into the Immunological Properties of Intrinsically Disordered Malaria Proteins Using Proteome Scale Predictions
Source: PLoS One. 2015 Oct 29;10(10):e0141729. doi: 10.1371/journal.pone.0141729 (PMC4626106; doi:10.1371/journal.pone.0141729)
Supplement: S1 File — (ZIP) [file pone.0141729.s006.zip › Scripts_final/Misc_scripts/process_seqs.py]

'''
Short script to convert a FASTA format sequence file
into a format amenable to storage in an SQL database,
with tab-seperated output containing geneID
and full sequence (with line returns removed).
First argument to pass to script is the name of original fasta file.
'''

from sys import argv

def main():
    input_file = argv[1]
    output_file = input_file + '-sequences'

    with open(input_file, 'r') as f, open(output_file, 'w') as output:
	    content = f.read()
	    proteins = content.split(">")
	
	    for protein in proteins[1:]:
		    lines = protein.split("\n")
		    geneid = lines[0].split()[0]
		    sequence = ''.join(lines[1:])
		    output.write('\t'.join([geneid,sequence]) + "\n")
		    
if __name__ == '__main__':
    main()
