# Supplementary material for: Insights into the Immunological Properties of Intrinsically Disordered Malaria Proteins Using Proteome Scale Predictions
Source: PLoS One. 2015 Oct 29;10(10):e0141729. doi: 10.1371/journal.pone.0141729 (PMC4626106; doi:10.1371/journal.pone.0141729)
Supplement: S1 File — (ZIP) [file pone.0141729.s006.zip › Scripts_final/Data/apiloc_summary.csv]

Gene_ID	ER	Golgi	Nucleus	PV	Mitochondrian	Parasite Plasma Membrane	Cytoplasm	Apical	Exported	Apicoplast	Inner Membrane Complex	Other	Food Vacuole
PF3D7_1212500	1
PF3D7_0709000	1											1	1
PF3D7_1032400	1
PF3D7_0917900	1
PF3D7_1214100	1
PF3D7_1346100	1
PF3D7_0320100	1	1							1			1
PF3D7_1113100	1							1				1	1
PF3D7_1116400	1
PF3D7_0418500	1
PF3D7_1108600	1
PF3D7_1468500	1
PF3D7_0511200	1
PF3D7_0513800	1
PF3D7_1369000	1
PF3D7_1341600	1
PF3D7_1115700	1	1										1	1
PF3D7_0827900	1
PF3D7_0918000	1							1			1	1	1
PF3D7_1361100	1
PF3D7_1332000	1	1
PF3D7_1323500	1
PF3D7_0416800	1								1			1
PF3D7_0901000	1								1
PF3D7_0707300	1	1						1
PF3D7_1141600	1
PF3D7_1145400	1		1	1		1			1				1
PF3D7_0824400	1
PF3D7_1408000	1											1	1
PF3D7_0927900	1
PF3D7_1331300	1
PF3D7_1230700	1
PF3D7_1144900		1					1
PF3D7_1017300.1		1
PF3D7_1017300.2		1
PF3D7_0303400		1
PF3D7_1353600		1										1
PF3D7_0910600		1					1
PF3D7_1343000		1
PF3D7_0919000			1				1
PF3D7_1221000			1
PF3D7_1311800			1				1						1
PF3D7_0516600			1	1		1	1
PF3D7_1023900			1
PF3D7_1040200			1						1
PF3D7_1018300			1
PF3D7_0302100			1				1
PF3D7_0905100			1	1			1
PF3D7_1314200			1
PF3D7_1317100			1				1
PF3D7_1220900			1
PF3D7_1027300			1								1
PF3D7_1105000			1
PF3D7_0506200			1
PF3D7_0215800			1
PF3D7_1362400			1				1
PF3D7_1417800			1
PF3D7_1473700			1
PF3D7_0610800			1				1
PF3D7_1445400			1
PF3D7_1104200			1
PF3D7_0309000			1				1
PF3D7_1333700			1
PF3D7_1015900			1			1	1
PF3D7_0212100			1
PF3D7_1014400			1
PF3D7_1118600			1				1
PF3D7_0624600			1
PF3D7_1247400			1				1
PF3D7_1337100			1				1
PF3D7_1141800			1
PF3D7_1301700			1				1
PF3D7_1253200			1
PF3D7_1355500			1				1
PF3D7_0512300			1
PF3D7_0323500			1
PF3D7_1407100			1
PF3D7_0818900			1				1
PF3D7_0604100			1
PF3D7_0610400			1	1
PF3D7_1356900			1				1
PF3D7_1027700.1			1									1
PF3D7_1355300			1
PF3D7_0903700			1									1
PF3D7_0508500			1
PF3D7_0827800			1
PF3D7_1443000			1				1
PF3D7_1202900			1
PF3D7_1322100			1
PF3D7_0910000			1
PF3D7_0823300			1
PF3D7_1355100			1
PF3D7_0209800			1				1
PF3D7_0617900			1
PF3D7_0524000			1	1			1
PF3D7_1203000			1				1
PF3D7_1328800			1				1					1
PF3D7_1203700			1									1
PF3D7_1426200			1				1
PF3D7_0925700			1
PF3D7_0717300			1
PF3D7_1211400			1				1		1
PF3D7_1211600			1
PF3D7_1302100			1				1
PF3D7_0507300			1	1
PF3D7_1361900			1
PF3D7_0415300			1
PF3D7_0817900			1				1
PF3D7_0505800			1				1		1
PF3D7_0503300			1				1
PF3D7_0324900			1
PF3D7_1315800			1
PF3D7_0617800			1				1
PF3D7_1035200				1				1	1
PF3D7_1409900				1
PF3D7_1121600				1			1		1
PF3D7_0507200				1
PF3D7_0106700				1					1
PF3D7_1001500				1
PF3D7_0104200				1					1
PF3D7_0202500				1
PF3D7_1477700				1					1
PF3D7_1216500				1		1			1			1	1
PF3D7_1475500				1		1	1		1			1
PF3D7_1033200				1					1
PF3D7_0217500				1			1					1
PF3D7_0402200				1								1
PF3D7_1035300				1				1	1
PF3D7_1436300				1								1
PF3D7_1116800				1								1
PF3D7_0424400				1		1		1	1			1
PF3D7_1477300				1					1
PF3D7_1228600				1		1	1
PF3D7_0207500				1
PF3D7_1311900				1		1						1	1
PF3D7_1463900				1					1
PF3D7_1212100				1					1
PF3D7_1315100				1			1	1
PF3D7_0201900				1			1		1
PF3D7_0406100				1		1	1		1			1	1
PF3D7_1370300				1					1
PF3D7_0102200				1			1	1	1
PF3D7_1471100				1
PF3D7_0114100				1					1
PF3D7_1410400				1				1
PF3D7_1252100				1				1
PF3D7_1116700				1									1
PF3D7_0202000				1		1			1				1
PF3D7_1016900				1					1
PF3D7_1036400				1								1
PF3D7_0207600				1
PF3D7_0214900				1			1	1
PF3D7_0423700				1					1
PF3D7_1129100				1					1
PF3D7_0207700				1
PF3D7_0406200				1					1			1	1
PF3D7_1215000					1
PF3D7_1232200					1
PF3D7_1456100					1							1
PF3D7_1028100					1
PF3D7_0607300					1					1
PF3D7_1015600					1		1
PF3D7_1345100					1
PF3D7_0727200					1
PF3D7_1230400					1		1
PF3D7_1022500					1
PF3D7_0504600					1
PF3D7_1209600					1					1
PF3D7_0603300					1
PF3D7_1033000					1
PF3D7_0923600					1					1
PF3D7_1342100					1		1						1
PF3D7_0524700					1
PF3D7_0623500					1					1
PF3D7_0607500					1
PF3D7_0603500					1
PF3D7_1132900					1
PF3D7_1246100					1
PF3D7_1364900					1							1
PF3D7_0823900					1
PF3D7_1214200					1
PF3D7_0915000					1		1
PF3D7_1215300					1
PF3D7_1314600					1
PF3D7_1235600					1		1			1		1
PF3D7_1035500						1		1
PF3D7_1130200						1
PF3D7_1147800.1						1		1
PF3D7_0108300						1			1
PF3D7_1035400						1		1
PF3D7_1035700						1		1
PF3D7_0904900						1			1
PF3D7_1346800						1
PF3D7_0620400						1		1
PF3D7_1340900						1
PF3D7_1346700						1
PF3D7_1218000						1		1
PF3D7_0929400						1		1
PF3D7_0304600						1
PF3D7_1133400						1	1	1			1
PF3D7_0212600						1		1
PF3D7_1235200						1
PF3D7_0204700						1
PF3D7_0930300						1		1				1	1
PF3D7_0404900						1		1
PF3D7_0112200						1						1
PF3D7_0612700						1
PF3D7_0502400						1							1
PF3D7_0717500						1
PF3D7_1420700						1		1
PF3D7_0702300						1
PF3D7_1347200						1
PF3D7_1229100						1
PF3D7_0830700						1
PF3D7_1407000						1			1			1
PF3D7_0207000						1
PF3D7_1335100						1	1
PF3D7_1246900						1	1	1
PF3D7_1471200						1
PF3D7_0109100						1						1
PF3D7_0209000						1
PF3D7_1339900						1							1
PF3D7_1335900						1	1	1
PF3D7_1455800						1			1
PF3D7_0511000						1	1						1
PF3D7_0210700						1
PF3D7_0903800						1
PF3D7_0731500						1		1
PF3D7_1320600						1		1				1
PF3D7_1456800						1	1
PF3D7_0506900						1
PF3D7_0405200						1	1		1
PF3D7_1451600						1						1
PF3D7_0718300						1			1
PF3D7_0206900.1						1
PF3D7_1016300						1	1		1
PF3D7_1031000						1						1
PF3D7_1364100						1		1
PF3D7_0936300							1		1
PF3D7_0909300							1
PF3D7_1465500							1		1
PF3D7_1113700							1
PF3D7_1211900							1
PF3D7_0406400							1
PF3D7_1129000							1
PF3D7_1142400							1
PF3D7_1015800							1
PF3D7_0715000							1
PF3D7_1366400							1	1
PF3D7_0936400							1		1
PF3D7_0932300							1
PF3D7_0417100							1
PF3D7_0822600							1		1
PF3D7_0623000							1
PF3D7_0315100							1
PF3D7_1402300							1
PF3D7_1132800							1
PF3D7_0616000							1
PF3D7_0902100							1
PF3D7_0208900							1
PF3D7_1229800							1					1
PF3D7_0924300							1
PF3D7_0310400							1		1			1
PF3D7_1121700							1		1
PF3D7_0204500							1
PF3D7_1138500							1
PF3D7_1002200							1
PF3D7_1454400							1						1
PF3D7_1468400							1
PF3D7_1124600							1
PF3D7_0911900							1
PF3D7_1457200							1
PF3D7_1444800							1					1
PF3D7_0618500							1
PF3D7_0822500							1
PF3D7_1316200							1
PF3D7_1342600							1	1			1
PF3D7_0302200							1	1
PF3D7_0410000							1		1
PF3D7_1436600							1
PF3D7_1405600							1
PF3D7_0802800							1
PF3D7_1401800							1
PF3D7_1438900							1
PF3D7_1457500							1
PF3D7_1219000							1
PF3D7_0814900							1
PF3D7_1462800							1	1				1
PF3D7_1446200							1
PF3D7_1349300							1					1
PF3D7_0905400							1	1	1
PF3D7_0802200							1
PF3D7_1031200								1				1
PF3D7_0414900								1
PF3D7_1023000								1
PF3D7_0404700								1
PF3D7_0402300								1
PF3D7_1335300								1
PF3D7_0102500								1
PF3D7_0419700								1
PF3D7_0501600								1
PF3D7_1136900								1
PF3D7_1035800								1
PF3D7_1335400								1
PF3D7_1036000								1
PF3D7_0424100								1			1
PF3D7_0220800								1
PF3D7_0530900								1			1
PF3D7_1012200								1
PF3D7_0308300								1
PF3D7_1301600								1
PF3D7_1243400								1
PF3D7_1412000								1
PF3D7_1371600								1
PF3D7_1206000								1
PF3D7_0508000								1
PF3D7_1017100								1
PF3D7_1016000								1
PF3D7_0817700								1
PF3D7_0628200								1
PF3D7_1036300								1
PF3D7_1318000								1
PF3D7_1115800								1
PF3D7_0423800								1
PF3D7_0210600								1
PF3D7_0808200								1
PF3D7_0424200								1
PF3D7_0423400								1
PF3D7_1452000								1
PF3D7_1321900								1
PF3D7_0206800								1
PF3D7_0414600								1
PF3D7_1457000								1
PF3D7_0920700								1
PF3D7_0503600								1
PF3D7_1459900								1
PF3D7_0405900								1
PF3D7_0722200								1
PF3D7_0507500								1	1
PF3D7_1035600								1
PF3D7_1028700								1
PF3D7_0935800								1
PF3D7_1116100								1			1
PF3D7_1030200								1
PF3D7_1353200									1
PF3D7_0202200									1
PF3D7_0902500									1
PF3D7_1478600									1
PF3D7_0731100									1
PF3D7_1115400									1				1
PF3D7_0312400									1
PF3D7_0303000									1
PF3D7_0515300									1			1	1
PF3D7_0214100									1			1
PF3D7_0424500									1
PF3D7_1038400									1
PF3D7_0501100.1									1
PF3D7_0500800									1
PF3D7_1200800									1
PF3D7_0936800									1
PF3D7_1227200									1
PF3D7_0113900									1
PF3D7_1479000									1
PF3D7_0936000									1
PF3D7_0113700									1
PF3D7_1001900									1
PF3D7_0718100									1
PF3D7_0831800									1
PF3D7_1012400									1
PF3D7_0911300									1
PF3D7_1240600									1
PF3D7_1233600									1
PF3D7_0501300									1
PF3D7_1102800									1
PF3D7_0501200									1
PF3D7_1401400									1
PF3D7_1229400									1
PF3D7_0935900									1
PF3D7_1149000									1
PF3D7_0902200									1
PF3D7_0615100										1
PF3D7_0904700										1
PF3D7_1344600										1
PF3D7_1020800										1
PF3D7_0503100										1
PF3D7_0815700										1
PF3D7_0508300										1
PF3D7_1467300										1
PF3D7_1452300										1
PF3D7_1037100										1
PF3D7_1440300										1
PF3D7_0907900										1
PF3D7_0409400										1
PF3D7_0816600										1
PF3D7_1360800										1			1
PF3D7_1333000										1
PF3D7_1333200										1
PF3D7_0208500										1
PF3D7_1440200										1
PF3D7_0815900										1
PF3D7_1124500										1
PF3D7_0530200										1
PF3D7_0314300										1
PF3D7_1232100										1
PF3D7_1239500										1
PF3D7_0211400										1
PF3D7_0508800										1
PF3D7_0529300										1
PF3D7_1406600										1
PF3D7_0307400										1
PFC10_API0060										1
PF3D7_1223300										1
PF3D7_0711000										1
PF3D7_1411400										1
PF3D7_1205700										1
PF3D7_1323700											1
PF3D7_1345600											1
PF3D7_1003600											1
PF3D7_1406800											1
PF3D7_1460600											1
PF3D7_0304000											1
PF3D7_0423500											1
PF3D7_0522600											1
PF3D7_0525800											1
PF3D7_1222700											1	1
PF3D7_1246400											1
PF3D7_1439000												1
PF3D7_0525900												1
PF3D7_1121300												1
PF3D7_1234400												1
PF3D7_1250100												1
PF3D7_0204100												1
PF3D7_0932200												1
PF3D7_1037500												1
PF3D7_1448400												1
PF3D7_0518200												1
PF3D7_1343100												1
PF3D7_1252200												1
PF3D7_1423100												1
PF3D7_1118400												1
PF3D7_1243700												1
PF3D7_0816400												1
PF3D7_1409400												1
PF3D7_0321400												1
PF3D7_0211200												1
PF3D7_1232300												1
PF3D7_1446600												1
PF3D7_1408100													1
PF3D7_1460100													1
PF3D7_1367500													1
PF3D7_0523000													1
PF3D7_1407900													1
PF3D7_1407800													1
