# Supplementary material for: Insights into the Immunological Properties of Intrinsically Disordered Malaria Proteins Using Proteome Scale Predictions
Source: PLoS One. 2015 Oct 29;10(10):e0141729. doi: 10.1371/journal.pone.0141729 (PMC4626106; doi:10.1371/journal.pone.0141729)
Supplement: S1 File — (ZIP) [file pone.0141729.s006.zip › Scripts_final/Data/apiloc_data]

PF3D7_1212500	1	0	0	0	0	0	0	0	0	0	0	0	0
PF3D7_0709000	1	0	0	0	0	0	0	0	0	0	0	1	1
PF3D7_1032400	1	0	0	0	0	0	0	0	0	0	0	0	0
PF3D7_0917900	1	0	0	0	0	0	0	0	0	0	0	0	0
PF3D7_1214100	1	0	0	0	0	0	0	0	0	0	0	0	0
PF3D7_1346100	1	0	0	0	0	0	0	0	0	0	0	0	0
PF3D7_0320100	1	1	0	0	0	0	0	0	1	0	0	1	0
PF3D7_1113100	1	0	0	0	0	0	0	1	0	0	0	1	1
PF3D7_1116400	1	0	0	0	0	0	0	0	0	0	0	0	0
PF3D7_0418500	1	0	0	0	0	0	0	0	0	0	0	0	0
PF3D7_1108600	1	0	0	0	0	0	0	0	0	0	0	0	0
PF3D7_1468500	1	0	0	0	0	0	0	0	0	0	0	0	0
PF3D7_0511200	1	0	0	0	0	0	0	0	0	0	0	0	0
PF3D7_0513800	1	0	0	0	0	0	0	0	0	0	0	0	0
PF3D7_1369000	1	0	0	0	0	0	0	0	0	0	0	0	0
PF3D7_1341600	1	0	0	0	0	0	0	0	0	0	0	0	0
PF3D7_1115700	1	1	0	0	0	0	0	0	0	0	0	1	1
PF3D7_0827900	1	0	0	0	0	0	0	0	0	0	0	0	0
PF3D7_0918000	1	0	0	0	0	0	0	1	0	0	1	1	1
PF3D7_1361100	1	0	0	0	0	0	0	0	0	0	0	0	0
PF3D7_1332000	1	1	0	0	0	0	0	0	0	0	0	0	0
PF3D7_1323500	1	0	0	0	0	0	0	0	0	0	0	0	0
PF3D7_0416800	1	0	0	0	0	0	0	0	1	0	0	1	0
PF3D7_0901000	1	0	0	0	0	0	0	0	1	0	0	0	0
PF3D7_0707300	1	1	0	0	0	0	0	1	0	0	0	0	0
PF3D7_1141600	1	0	0	0	0	0	0	0	0	0	0	0	0
PF3D7_1145400	1	0	1	1	0	1	0	0	1	0	0	0	1
PF3D7_0824400	1	0	0	0	0	0	0	0	0	0	0	0	0
PF3D7_1408000	1	0	0	0	0	0	0	0	0	0	0	1	1
PF3D7_0927900	1	0	0	0	0	0	0	0	0	0	0	0	0
PF3D7_1331300	1	0	0	0	0	0	0	0	0	0	0	0	0
PF3D7_1230700	1	0	0	0	0	0	0	0	0	0	0	0	0
PF3D7_1144900	0	1	0	0	0	0	1	0	0	0	0	0	0
PF3D7_1017300.1	0	1	0	0	0	0	0	0	0	0	0	0	0
PF3D7_1017300.2	0	1	0	0	0	0	0	0	0	0	0	0	0
PF3D7_0303400	0	1	0	0	0	0	0	0	0	0	0	0	0
PF3D7_1353600	0	1	0	0	0	0	0	0	0	0	0	1	0
PF3D7_0910600	0	1	0	0	0	0	1	0	0	0	0	0	0
PF3D7_1343000	0	1	0	0	0	0	0	0	0	0	0	0	0
PF3D7_0919000	0	0	1	0	0	0	1	0	0	0	0	0	0
PF3D7_1221000	0	0	1	0	0	0	0	0	0	0	0	0	0
PF3D7_1311800	0	0	1	0	0	0	1	0	0	0	0	0	1
PF3D7_0516600	0	0	1	1	0	1	1	0	0	0	0	0	0
PF3D7_1023900	0	0	1	0	0	0	0	0	0	0	0	0	0
PF3D7_1040200	0	0	1	0	0	0	0	0	1	0	0	0	0
PF3D7_1018300	0	0	1	0	0	0	0	0	0	0	0	0	0
PF3D7_0302100	0	0	1	0	0	0	1	0	0	0	0	0	0
PF3D7_0905100	0	0	1	1	0	0	1	0	0	0	0	0	0
PF3D7_1314200	0	0	1	0	0	0	0	0	0	0	0	0	0
PF3D7_1317100	0	0	1	0	0	0	1	0	0	0	0	0	0
PF3D7_1220900	0	0	1	0	0	0	0	0	0	0	0	0	0
PF3D7_1027300	0	0	1	0	0	0	0	0	0	0	1	0	0
PF3D7_1105000	0	0	1	0	0	0	0	0	0	0	0	0	0
PF3D7_0506200	0	0	1	0	0	0	0	0	0	0	0	0	0
PF3D7_0215800	0	0	1	0	0	0	0	0	0	0	0	0	0
PF3D7_1362400	0	0	1	0	0	0	1	0	0	0	0	0	0
PF3D7_1417800	0	0	1	0	0	0	0	0	0	0	0	0	0
PF3D7_1473700	0	0	1	0	0	0	0	0	0	0	0	0	0
PF3D7_0610800	0	0	1	0	0	0	1	0	0	0	0	0	0
PF3D7_1445400	0	0	1	0	0	0	0	0	0	0	0	0	0
PF3D7_1104200	0	0	1	0	0	0	0	0	0	0	0	0	0
PF3D7_0309000	0	0	1	0	0	0	1	0	0	0	0	0	0
PF3D7_1333700	0	0	1	0	0	0	0	0	0	0	0	0	0
PF3D7_1015900	0	0	1	0	0	1	1	0	0	0	0	0	0
PF3D7_0212100	0	0	1	0	0	0	0	0	0	0	0	0	0
PF3D7_1014400	0	0	1	0	0	0	0	0	0	0	0	0	0
PF3D7_1118600	0	0	1	0	0	0	1	0	0	0	0	0	0
PF3D7_0624600	0	0	1	0	0	0	0	0	0	0	0	0	0
PF3D7_1247400	0	0	1	0	0	0	1	0	0	0	0	0	0
PF3D7_1337100	0	0	1	0	0	0	1	0	0	0	0	0	0
PF3D7_1141800	0	0	1	0	0	0	0	0	0	0	0	0	0
PF3D7_1301700	0	0	1	0	0	0	1	0	0	0	0	0	0
PF3D7_1253200	0	0	1	0	0	0	0	0	0	0	0	0	0
PF3D7_1355500	0	0	1	0	0	0	1	0	0	0	0	0	0
PF3D7_0512300	0	0	1	0	0	0	0	0	0	0	0	0	0
PF3D7_0323500	0	0	1	0	0	0	0	0	0	0	0	0	0
PF3D7_1407100	0	0	1	0	0	0	0	0	0	0	0	0	0
PF3D7_0818900	0	0	1	0	0	0	1	0	0	0	0	0	0
PF3D7_0604100	0	0	1	0	0	0	0	0	0	0	0	0	0
PF3D7_0610400	0	0	1	1	0	0	0	0	0	0	0	0	0
PF3D7_1356900	0	0	1	0	0	0	1	0	0	0	0	0	0
PF3D7_1027700.1	0	0	1	0	0	0	0	0	0	0	0	1	0
PF3D7_1355300	0	0	1	0	0	0	0	0	0	0	0	0	0
PF3D7_0903700	0	0	1	0	0	0	0	0	0	0	0	1	0
PF3D7_0508500	0	0	1	0	0	0	0	0	0	0	0	0	0
PF3D7_0827800	0	0	1	0	0	0	0	0	0	0	0	0	0
PF3D7_1443000	0	0	1	0	0	0	1	0	0	0	0	0	0
PF3D7_1202900	0	0	1	0	0	0	0	0	0	0	0	0	0
PF3D7_1322100	0	0	1	0	0	0	0	0	0	0	0	0	0
PF3D7_0910000	0	0	1	0	0	0	0	0	0	0	0	0	0
PF3D7_0823300	0	0	1	0	0	0	0	0	0	0	0	0	0
PF3D7_1355100	0	0	1	0	0	0	0	0	0	0	0	0	0
PF3D7_0209800	0	0	1	0	0	0	1	0	0	0	0	0	0
PF3D7_0617900	0	0	1	0	0	0	0	0	0	0	0	0	0
PF3D7_0524000	0	0	1	1	0	0	1	0	0	0	0	0	0
PF3D7_1203000	0	0	1	0	0	0	1	0	0	0	0	0	0
PF3D7_1328800	0	0	1	0	0	0	1	0	0	0	0	1	0
PF3D7_1203700	0	0	1	0	0	0	0	0	0	0	0	1	0
PF3D7_1426200	0	0	1	0	0	0	1	0	0	0	0	0	0
PF3D7_0925700	0	0	1	0	0	0	0	0	0	0	0	0	0
PF3D7_0717300	0	0	1	0	0	0	0	0	0	0	0	0	0
PF3D7_1211400	0	0	1	0	0	0	1	0	1	0	0	0	0
PF3D7_1211600	0	0	1	0	0	0	0	0	0	0	0	0	0
PF3D7_1302100	0	0	1	0	0	0	1	0	0	0	0	0	0
PF3D7_0507300	0	0	1	1	0	0	0	0	0	0	0	0	0
PF3D7_1361900	0	0	1	0	0	0	0	0	0	0	0	0	0
PF3D7_0415300	0	0	1	0	0	0	0	0	0	0	0	0	0
PF3D7_0817900	0	0	1	0	0	0	1	0	0	0	0	0	0
PF3D7_0505800	0	0	1	0	0	0	1	0	1	0	0	0	0
PF3D7_0503300	0	0	1	0	0	0	1	0	0	0	0	0	0
PF3D7_0324900	0	0	1	0	0	0	0	0	0	0	0	0	0
PF3D7_1315800	0	0	1	0	0	0	0	0	0	0	0	0	0
PF3D7_0617800	0	0	1	0	0	0	1	0	0	0	0	0	0
PF3D7_1035200	0	0	0	1	0	0	0	1	1	0	0	0	0
PF3D7_1409900	0	0	0	1	0	0	0	0	0	0	0	0	0
PF3D7_1121600	0	0	0	1	0	0	1	0	1	0	0	0	0
PF3D7_0507200	0	0	0	1	0	0	0	0	0	0	0	0	0
PF3D7_0106700	0	0	0	1	0	0	0	0	1	0	0	0	0
PF3D7_1001500	0	0	0	1	0	0	0	0	0	0	0	0	0
PF3D7_0104200	0	0	0	1	0	0	0	0	1	0	0	0	0
PF3D7_0202500	0	0	0	1	0	0	0	0	0	0	0	0	0
PF3D7_1477700	0	0	0	1	0	0	0	0	1	0	0	0	0
PF3D7_1216500	0	0	0	1	0	1	0	0	1	0	0	1	1
PF3D7_1475500	0	0	0	1	0	1	1	0	1	0	0	1	0
PF3D7_1033200	0	0	0	1	0	0	0	0	1	0	0	0	0
PF3D7_0217500	0	0	0	1	0	0	1	0	0	0	0	1	0
PF3D7_0402200	0	0	0	1	0	0	0	0	0	0	0	1	0
PF3D7_1035300	0	0	0	1	0	0	0	1	1	0	0	0	0
PF3D7_1436300	0	0	0	1	0	0	0	0	0	0	0	1	0
PF3D7_1116800	0	0	0	1	0	0	0	0	0	0	0	1	0
PF3D7_0424400	0	0	0	1	0	1	0	1	1	0	0	1	0
PF3D7_1477300	0	0	0	1	0	0	0	0	1	0	0	0	0
PF3D7_1228600	0	0	0	1	0	1	1	0	0	0	0	0	0
PF3D7_0207500	0	0	0	1	0	0	0	0	0	0	0	0	0
PF3D7_1311900	0	0	0	1	0	1	0	0	0	0	0	1	1
PF3D7_1463900	0	0	0	1	0	0	0	0	1	0	0	0	0
PF3D7_1212100	0	0	0	1	0	0	0	0	1	0	0	0	0
PF3D7_1315100	0	0	0	1	0	0	1	1	0	0	0	0	0
PF3D7_0201900	0	0	0	1	0	0	1	0	1	0	0	0	0
PF3D7_0406100	0	0	0	1	0	1	1	0	1	0	0	1	1
PF3D7_1370300	0	0	0	1	0	0	0	0	1	0	0	0	0
PF3D7_0102200	0	0	0	1	0	0	1	1	1	0	0	0	0
PF3D7_1471100	0	0	0	1	0	0	0	0	0	0	0	0	0
PF3D7_0114100	0	0	0	1	0	0	0	0	1	0	0	0	0
PF3D7_1410400	0	0	0	1	0	0	0	1	0	0	0	0	0
PF3D7_1252100	0	0	0	1	0	0	0	1	0	0	0	0	0
PF3D7_1116700	0	0	0	1	0	0	0	0	0	0	0	0	1
PF3D7_0202000	0	0	0	1	0	1	0	0	1	0	0	0	1
PF3D7_1016900	0	0	0	1	0	0	0	0	1	0	0	0	0
PF3D7_1036400	0	0	0	1	0	0	0	0	0	0	0	1	0
PF3D7_0207600	0	0	0	1	0	0	0	0	0	0	0	0	0
PF3D7_0214900	0	0	0	1	0	0	1	1	0	0	0	0	0
PF3D7_0423700	0	0	0	1	0	0	0	0	1	0	0	0	0
PF3D7_1129100	0	0	0	1	0	0	0	0	1	0	0	0	0
PF3D7_0207700	0	0	0	1	0	0	0	0	0	0	0	0	0
PF3D7_0406200	0	0	0	1	0	0	0	0	1	0	0	1	1
PF3D7_1215000	0	0	0	0	1	0	0	0	0	0	0	0	0
PF3D7_1232200	0	0	0	0	1	0	0	0	0	0	0	0	0
PF3D7_1456100	0	0	0	0	1	0	0	0	0	0	0	1	0
PF3D7_1028100	0	0	0	0	1	0	0	0	0	0	0	0	0
PF3D7_0607300	0	0	0	0	1	0	0	0	0	1	0	0	0
PF3D7_1015600	0	0	0	0	1	0	1	0	0	0	0	0	0
PF3D7_1345100	0	0	0	0	1	0	0	0	0	0	0	0	0
PF3D7_0727200	0	0	0	0	1	0	0	0	0	0	0	0	0
PF3D7_1230400	0	0	0	0	1	0	1	0	0	0	0	0	0
PF3D7_1022500	0	0	0	0	1	0	0	0	0	0	0	0	0
PF3D7_0504600	0	0	0	0	1	0	0	0	0	0	0	0	0
PF3D7_1209600	0	0	0	0	1	0	0	0	0	1	0	0	0
PF3D7_0603300	0	0	0	0	1	0	0	0	0	0	0	0	0
PF3D7_1033000	0	0	0	0	1	0	0	0	0	0	0	0	0
PF3D7_0923600	0	0	0	0	1	0	0	0	0	1	0	0	0
PF3D7_1342100	0	0	0	0	1	0	1	0	0	0	0	0	1
PF3D7_0524700	0	0	0	0	1	0	0	0	0	0	0	0	0
PF3D7_0623500	0	0	0	0	1	0	0	0	0	1	0	0	0
PF3D7_0607500	0	0	0	0	1	0	0	0	0	0	0	0	0
PF3D7_0603500	0	0	0	0	1	0	0	0	0	0	0	0	0
PF3D7_1132900	0	0	0	0	1	0	0	0	0	0	0	0	0
PF3D7_1246100	0	0	0	0	1	0	0	0	0	0	0	0	0
PF3D7_1364900	0	0	0	0	1	0	0	0	0	0	0	1	0
PF3D7_0823900	0	0	0	0	1	0	0	0	0	0	0	0	0
PF3D7_1214200	0	0	0	0	1	0	0	0	0	0	0	0	0
PF3D7_0915000	0	0	0	0	1	0	1	0	0	0	0	0	0
PF3D7_1215300	0	0	0	0	1	0	0	0	0	0	0	0	0
PF3D7_1314600	0	0	0	0	1	0	0	0	0	0	0	0	0
PF3D7_1235600	0	0	0	0	1	0	1	0	0	1	0	1	0
PF3D7_1035500	0	0	0	0	0	1	0	1	0	0	0	0	0
PF3D7_1130200	0	0	0	0	0	1	0	0	0	0	0	0	0
PF3D7_1147800.1	0	0	0	0	0	1	0	1	0	0	0	0	0
PF3D7_0108300	0	0	0	0	0	1	0	0	1	0	0	0	0
PF3D7_1035400	0	0	0	0	0	1	0	1	0	0	0	0	0
PF3D7_1035700	0	0	0	0	0	1	0	1	0	0	0	0	0
PF3D7_0904900	0	0	0	0	0	1	0	0	1	0	0	0	0
PF3D7_1346800	0	0	0	0	0	1	0	0	0	0	0	0	0
PF3D7_0620400	0	0	0	0	0	1	0	1	0	0	0	0	0
PF3D7_1340900	0	0	0	0	0	1	0	0	0	0	0	0	0
PF3D7_1346700	0	0	0	0	0	1	0	0	0	0	0	0	0
PF3D7_1218000	0	0	0	0	0	1	0	1	0	0	0	0	0
PF3D7_0929400	0	0	0	0	0	1	0	1	0	0	0	0	0
PF3D7_0304600	0	0	0	0	0	1	0	0	0	0	0	0	0
PF3D7_1133400	0	0	0	0	0	1	1	1	0	0	1	0	0
PF3D7_0212600	0	0	0	0	0	1	0	1	0	0	0	0	0
PF3D7_1235200	0	0	0	0	0	1	0	0	0	0	0	0	0
PF3D7_0204700	0	0	0	0	0	1	0	0	0	0	0	0	0
PF3D7_0930300	0	0	0	0	0	1	0	1	0	0	0	1	1
PF3D7_0404900	0	0	0	0	0	1	0	1	0	0	0	0	0
PF3D7_0112200	0	0	0	0	0	1	0	0	0	0	0	1	0
PF3D7_0612700	0	0	0	0	0	1	0	0	0	0	0	0	0
PF3D7_0502400	0	0	0	0	0	1	0	0	0	0	0	0	1
PF3D7_0717500	0	0	0	0	0	1	0	0	0	0	0	0	0
PF3D7_1420700	0	0	0	0	0	1	0	1	0	0	0	0	0
PF3D7_0702300	0	0	0	0	0	1	0	0	0	0	0	0	0
PF3D7_1347200	0	0	0	0	0	1	0	0	0	0	0	0	0
PF3D7_1229100	0	0	0	0	0	1	0	0	0	0	0	0	0
PF3D7_0830700	0	0	0	0	0	1	0	0	0	0	0	0	0
PF3D7_1407000	0	0	0	0	0	1	0	0	1	0	0	1	0
PF3D7_0207000	0	0	0	0	0	1	0	0	0	0	0	0	0
PF3D7_1335100	0	0	0	0	0	1	1	0	0	0	0	0	0
PF3D7_1246900	0	0	0	0	0	1	1	1	0	0	0	0	0
PF3D7_1471200	0	0	0	0	0	1	0	0	0	0	0	0	0
PF3D7_0109100	0	0	0	0	0	1	0	0	0	0	0	1	0
PF3D7_0209000	0	0	0	0	0	1	0	0	0	0	0	0	0
PF3D7_1339900	0	0	0	0	0	1	0	0	0	0	0	0	1
PF3D7_1335900	0	0	0	0	0	1	1	1	0	0	0	0	0
PF3D7_1455800	0	0	0	0	0	1	0	0	1	0	0	0	0
PF3D7_0511000	0	0	0	0	0	1	1	0	0	0	0	0	1
PF3D7_0210700	0	0	0	0	0	1	0	0	0	0	0	0	0
PF3D7_0903800	0	0	0	0	0	1	0	0	0	0	0	0	0
PF3D7_0731500	0	0	0	0	0	1	0	1	0	0	0	0	0
PF3D7_1320600	0	0	0	0	0	1	0	1	0	0	0	1	0
PF3D7_1456800	0	0	0	0	0	1	1	0	0	0	0	0	0
PF3D7_0506900	0	0	0	0	0	1	0	0	0	0	0	0	0
PF3D7_0405200	0	0	0	0	0	1	1	0	1	0	0	0	0
PF3D7_1451600	0	0	0	0	0	1	0	0	0	0	0	1	0
PF3D7_0718300	0	0	0	0	0	1	0	0	1	0	0	0	0
PF3D7_0206900.1	0	0	0	0	0	1	0	0	0	0	0	0	0
PF3D7_1016300	0	0	0	0	0	1	1	0	1	0	0	0	0
PF3D7_1031000	0	0	0	0	0	1	0	0	0	0	0	1	0
PF3D7_1364100	0	0	0	0	0	1	0	1	0	0	0	0	0
PF3D7_0936300	0	0	0	0	0	0	1	0	1	0	0	0	0
PF3D7_0909300	0	0	0	0	0	0	1	0	0	0	0	0	0
PF3D7_1465500	0	0	0	0	0	0	1	0	1	0	0	0	0
PF3D7_1113700	0	0	0	0	0	0	1	0	0	0	0	0	0
PF3D7_1211900	0	0	0	0	0	0	1	0	0	0	0	0	0
PF3D7_0406400	0	0	0	0	0	0	1	0	0	0	0	0	0
PF3D7_1129000	0	0	0	0	0	0	1	0	0	0	0	0	0
PF3D7_1142400	0	0	0	0	0	0	1	0	0	0	0	0	0
PF3D7_1015800	0	0	0	0	0	0	1	0	0	0	0	0	0
PF3D7_0715000	0	0	0	0	0	0	1	0	0	0	0	0	0
PF3D7_1366400	0	0	0	0	0	0	1	1	0	0	0	0	0
PF3D7_0936400	0	0	0	0	0	0	1	0	1	0	0	0	0
PF3D7_0932300	0	0	0	0	0	0	1	0	0	0	0	0	0
PF3D7_0417100	0	0	0	0	0	0	1	0	0	0	0	0	0
PF3D7_0822600	0	0	0	0	0	0	1	0	1	0	0	0	0
PF3D7_0623000	0	0	0	0	0	0	1	0	0	0	0	0	0
PF3D7_0315100	0	0	0	0	0	0	1	0	0	0	0	0	0
PF3D7_1402300	0	0	0	0	0	0	1	0	0	0	0	0	0
PF3D7_1132800	0	0	0	0	0	0	1	0	0	0	0	0	0
PF3D7_0616000	0	0	0	0	0	0	1	0	0	0	0	0	0
PF3D7_0902100	0	0	0	0	0	0	1	0	0	0	0	0	0
PF3D7_0208900	0	0	0	0	0	0	1	0	0	0	0	0	0
PF3D7_1229800	0	0	0	0	0	0	1	0	0	0	0	1	0
PF3D7_0924300	0	0	0	0	0	0	1	0	0	0	0	0	0
PF3D7_0310400	0	0	0	0	0	0	1	0	1	0	0	1	0
PF3D7_1121700	0	0	0	0	0	0	1	0	1	0	0	0	0
PF3D7_0204500	0	0	0	0	0	0	1	0	0	0	0	0	0
PF3D7_1138500	0	0	0	0	0	0	1	0	0	0	0	0	0
PF3D7_1002200	0	0	0	0	0	0	1	0	0	0	0	0	0
PF3D7_1454400	0	0	0	0	0	0	1	0	0	0	0	0	1
PF3D7_1468400	0	0	0	0	0	0	1	0	0	0	0	0	0
PF3D7_1124600	0	0	0	0	0	0	1	0	0	0	0	0	0
PF3D7_0911900	0	0	0	0	0	0	1	0	0	0	0	0	0
PF3D7_1457200	0	0	0	0	0	0	1	0	0	0	0	0	0
PF3D7_1444800	0	0	0	0	0	0	1	0	0	0	0	1	0
PF3D7_0618500	0	0	0	0	0	0	1	0	0	0	0	0	0
PF3D7_0822500	0	0	0	0	0	0	1	0	0	0	0	0	0
PF3D7_1316200	0	0	0	0	0	0	1	0	0	0	0	0	0
PF3D7_1342600	0	0	0	0	0	0	1	1	0	0	1	0	0
PF3D7_0302200	0	0	0	0	0	0	1	1	0	0	0	0	0
PF3D7_0410000	0	0	0	0	0	0	1	0	1	0	0	0	0
PF3D7_1436600	0	0	0	0	0	0	1	0	0	0	0	0	0
PF3D7_1405600	0	0	0	0	0	0	1	0	0	0	0	0	0
PF3D7_0802800	0	0	0	0	0	0	1	0	0	0	0	0	0
PF3D7_1401800	0	0	0	0	0	0	1	0	0	0	0	0	0
PF3D7_1438900	0	0	0	0	0	0	1	0	0	0	0	0	0
PF3D7_1457500	0	0	0	0	0	0	1	0	0	0	0	0	0
PF3D7_1219000	0	0	0	0	0	0	1	0	0	0	0	0	0
PF3D7_0814900	0	0	0	0	0	0	1	0	0	0	0	0	0
PF3D7_1462800	0	0	0	0	0	0	1	1	0	0	0	1	0
PF3D7_1446200	0	0	0	0	0	0	1	0	0	0	0	0	0
PF3D7_1349300	0	0	0	0	0	0	1	0	0	0	0	1	0
PF3D7_0905400	0	0	0	0	0	0	1	1	1	0	0	0	0
PF3D7_0802200	0	0	0	0	0	0	1	0	0	0	0	0	0
PF3D7_1031200	0	0	0	0	0	0	0	1	0	0	0	1	0
PF3D7_0414900	0	0	0	0	0	0	0	1	0	0	0	0	0
PF3D7_1023000	0	0	0	0	0	0	0	1	0	0	0	0	0
PF3D7_0404700	0	0	0	0	0	0	0	1	0	0	0	0	0
PF3D7_0402300	0	0	0	0	0	0	0	1	0	0	0	0	0
PF3D7_1335300	0	0	0	0	0	0	0	1	0	0	0	0	0
PF3D7_0102500	0	0	0	0	0	0	0	1	0	0	0	0	0
PF3D7_0419700	0	0	0	0	0	0	0	1	0	0	0	0	0
PF3D7_0501600	0	0	0	0	0	0	0	1	0	0	0	0	0
PF3D7_1136900	0	0	0	0	0	0	0	1	0	0	0	0	0
PF3D7_1035800	0	0	0	0	0	0	0	1	0	0	0	0	0
PF3D7_1335400	0	0	0	0	0	0	0	1	0	0	0	0	0
PF3D7_1036000	0	0	0	0	0	0	0	1	0	0	0	0	0
PF3D7_0424100	0	0	0	0	0	0	0	1	0	0	1	0	0
PF3D7_0220800	0	0	0	0	0	0	0	1	0	0	0	0	0
PF3D7_0530900	0	0	0	0	0	0	0	1	0	0	1	0	0
PF3D7_1012200	0	0	0	0	0	0	0	1	0	0	0	0	0
PF3D7_0308300	0	0	0	0	0	0	0	1	0	0	0	0	0
PF3D7_1301600	0	0	0	0	0	0	0	1	0	0	0	0	0
PF3D7_1243400	0	0	0	0	0	0	0	1	0	0	0	0	0
PF3D7_1412000	0	0	0	0	0	0	0	1	0	0	0	0	0
PF3D7_1371600	0	0	0	0	0	0	0	1	0	0	0	0	0
PF3D7_1206000	0	0	0	0	0	0	0	1	0	0	0	0	0
PF3D7_0508000	0	0	0	0	0	0	0	1	0	0	0	0	0
PF3D7_1017100	0	0	0	0	0	0	0	1	0	0	0	0	0
PF3D7_1016000	0	0	0	0	0	0	0	1	0	0	0	0	0
PF3D7_0817700	0	0	0	0	0	0	0	1	0	0	0	0	0
PF3D7_0628200	0	0	0	0	0	0	0	1	0	0	0	0	0
PF3D7_1036300	0	0	0	0	0	0	0	1	0	0	0	0	0
PF3D7_1318000	0	0	0	0	0	0	0	1	0	0	0	0	0
PF3D7_1115800	0	0	0	0	0	0	0	1	0	0	0	0	0
PF3D7_0423800	0	0	0	0	0	0	0	1	0	0	0	0	0
PF3D7_0210600	0	0	0	0	0	0	0	1	0	0	0	0	0
PF3D7_0808200	0	0	0	0	0	0	0	1	0	0	0	0	0
PF3D7_0424200	0	0	0	0	0	0	0	1	0	0	0	0	0
PF3D7_0423400	0	0	0	0	0	0	0	1	0	0	0	0	0
PF3D7_1452000	0	0	0	0	0	0	0	1	0	0	0	0	0
PF3D7_1321900	0	0	0	0	0	0	0	1	0	0	0	0	0
PF3D7_0206800	0	0	0	0	0	0	0	1	0	0	0	0	0
PF3D7_0414600	0	0	0	0	0	0	0	1	0	0	0	0	0
PF3D7_1457000	0	0	0	0	0	0	0	1	0	0	0	0	0
PF3D7_0920700	0	0	0	0	0	0	0	1	0	0	0	0	0
PF3D7_0503600	0	0	0	0	0	0	0	1	0	0	0	0	0
PF3D7_1459900	0	0	0	0	0	0	0	1	0	0	0	0	0
PF3D7_0405900	0	0	0	0	0	0	0	1	0	0	0	0	0
PF3D7_0722200	0	0	0	0	0	0	0	1	0	0	0	0	0
PF3D7_0507500	0	0	0	0	0	0	0	1	1	0	0	0	0
PF3D7_1035600	0	0	0	0	0	0	0	1	0	0	0	0	0
PF3D7_1028700	0	0	0	0	0	0	0	1	0	0	0	0	0
PF3D7_0935800	0	0	0	0	0	0	0	1	0	0	0	0	0
PF3D7_1116100	0	0	0	0	0	0	0	1	0	0	1	0	0
PF3D7_1030200	0	0	0	0	0	0	0	1	0	0	0	0	0
PF3D7_1353200	0	0	0	0	0	0	0	0	1	0	0	0	0
PF3D7_0202200	0	0	0	0	0	0	0	0	1	0	0	0	0
PF3D7_0902500	0	0	0	0	0	0	0	0	1	0	0	0	0
PF3D7_1478600	0	0	0	0	0	0	0	0	1	0	0	0	0
PF3D7_0731100	0	0	0	0	0	0	0	0	1	0	0	0	0
PF3D7_1115400	0	0	0	0	0	0	0	0	1	0	0	0	1
PF3D7_0312400	0	0	0	0	0	0	0	0	1	0	0	0	0
PF3D7_0303000	0	0	0	0	0	0	0	0	1	0	0	0	0
PF3D7_0515300	0	0	0	0	0	0	0	0	1	0	0	1	1
PF3D7_0214100	0	0	0	0	0	0	0	0	1	0	0	1	0
PF3D7_0424500	0	0	0	0	0	0	0	0	1	0	0	0	0
PF3D7_1038400	0	0	0	0	0	0	0	0	1	0	0	0	0
PF3D7_0501100.1	0	0	0	0	0	0	0	0	1	0	0	0	0
PF3D7_0500800	0	0	0	0	0	0	0	0	1	0	0	0	0
PF3D7_1200800	0	0	0	0	0	0	0	0	1	0	0	0	0
PF3D7_0936800	0	0	0	0	0	0	0	0	1	0	0	0	0
PF3D7_1227200	0	0	0	0	0	0	0	0	1	0	0	0	0
PF3D7_0113900	0	0	0	0	0	0	0	0	1	0	0	0	0
PF3D7_1479000	0	0	0	0	0	0	0	0	1	0	0	0	0
PF3D7_0936000	0	0	0	0	0	0	0	0	1	0	0	0	0
PF3D7_0113700	0	0	0	0	0	0	0	0	1	0	0	0	0
PF3D7_1001900	0	0	0	0	0	0	0	0	1	0	0	0	0
PF3D7_0718100	0	0	0	0	0	0	0	0	1	0	0	0	0
PF3D7_0831800	0	0	0	0	0	0	0	0	1	0	0	0	0
PF3D7_1012400	0	0	0	0	0	0	0	0	1	0	0	0	0
PF3D7_0911300	0	0	0	0	0	0	0	0	1	0	0	0	0
PF3D7_1240600	0	0	0	0	0	0	0	0	1	0	0	0	0
PF3D7_1233600	0	0	0	0	0	0	0	0	1	0	0	0	0
PF3D7_0501300	0	0	0	0	0	0	0	0	1	0	0	0	0
PF3D7_1102800	0	0	0	0	0	0	0	0	1	0	0	0	0
PF3D7_0501200	0	0	0	0	0	0	0	0	1	0	0	0	0
PF3D7_1401400	0	0	0	0	0	0	0	0	1	0	0	0	0
PF3D7_1229400	0	0	0	0	0	0	0	0	1	0	0	0	0
PF3D7_0935900	0	0	0	0	0	0	0	0	1	0	0	0	0
PF3D7_1149000	0	0	0	0	0	0	0	0	1	0	0	0	0
PF3D7_0902200	0	0	0	0	0	0	0	0	1	0	0	0	0
PF3D7_0615100	0	0	0	0	0	0	0	0	0	1	0	0	0
PF3D7_0904700	0	0	0	0	0	0	0	0	0	1	0	0	0
PF3D7_1344600	0	0	0	0	0	0	0	0	0	1	0	0	0
PF3D7_1020800	0	0	0	0	0	0	0	0	0	1	0	0	0
PF3D7_0503100	0	0	0	0	0	0	0	0	0	1	0	0	0
PF3D7_0815700	0	0	0	0	0	0	0	0	0	1	0	0	0
PF3D7_0508300	0	0	0	0	0	0	0	0	0	1	0	0	0
PF3D7_1467300	0	0	0	0	0	0	0	0	0	1	0	0	0
PF3D7_1452300	0	0	0	0	0	0	0	0	0	1	0	0	0
PF3D7_1037100	0	0	0	0	0	0	0	0	0	1	0	0	0
PF3D7_1440300	0	0	0	0	0	0	0	0	0	1	0	0	0
PF3D7_0907900	0	0	0	0	0	0	0	0	0	1	0	0	0
PF3D7_0409400	0	0	0	0	0	0	0	0	0	1	0	0	0
PF3D7_0816600	0	0	0	0	0	0	0	0	0	1	0	0	0
PF3D7_1360800	0	0	0	0	0	0	0	0	0	1	0	0	1
PF3D7_1333000	0	0	0	0	0	0	0	0	0	1	0	0	0
PF3D7_1333200	0	0	0	0	0	0	0	0	0	1	0	0	0
PF3D7_0208500	0	0	0	0	0	0	0	0	0	1	0	0	0
PF3D7_1440200	0	0	0	0	0	0	0	0	0	1	0	0	0
PF3D7_0815900	0	0	0	0	0	0	0	0	0	1	0	0	0
PF3D7_1124500	0	0	0	0	0	0	0	0	0	1	0	0	0
PF3D7_0530200	0	0	0	0	0	0	0	0	0	1	0	0	0
PF3D7_0314300	0	0	0	0	0	0	0	0	0	1	0	0	0
PF3D7_1232100	0	0	0	0	0	0	0	0	0	1	0	0	0
PF3D7_1239500	0	0	0	0	0	0	0	0	0	1	0	0	0
PF3D7_0211400	0	0	0	0	0	0	0	0	0	1	0	0	0
PF3D7_0508800	0	0	0	0	0	0	0	0	0	1	0	0	0
PF3D7_0529300	0	0	0	0	0	0	0	0	0	1	0	0	0
PF3D7_1406600	0	0	0	0	0	0	0	0	0	1	0	0	0
PF3D7_0307400	0	0	0	0	0	0	0	0	0	1	0	0	0
PFC10_API0060	0	0	0	0	0	0	0	0	0	1	0	0	0
PF3D7_1223300	0	0	0	0	0	0	0	0	0	1	0	0	0
PF3D7_0711000	0	0	0	0	0	0	0	0	0	1	0	0	0
PF3D7_1411400	0	0	0	0	0	0	0	0	0	1	0	0	0
PF3D7_1205700	0	0	0	0	0	0	0	0	0	1	0	0	0
PF3D7_1323700	0	0	0	0	0	0	0	0	0	0	1	0	0
PF3D7_1345600	0	0	0	0	0	0	0	0	0	0	1	0	0
PF3D7_1003600	0	0	0	0	0	0	0	0	0	0	1	0	0
PF3D7_1406800	0	0	0	0	0	0	0	0	0	0	1	0	0
PF3D7_1460600	0	0	0	0	0	0	0	0	0	0	1	0	0
PF3D7_0304000	0	0	0	0	0	0	0	0	0	0	1	0	0
PF3D7_0423500	0	0	0	0	0	0	0	0	0	0	1	0	0
PF3D7_0522600	0	0	0	0	0	0	0	0	0	0	1	0	0
PF3D7_0525800	0	0	0	0	0	0	0	0	0	0	1	0	0
PF3D7_1222700	0	0	0	0	0	0	0	0	0	0	1	1	0
PF3D7_1246400	0	0	0	0	0	0	0	0	0	0	1	0	0
PF3D7_1439000	0	0	0	0	0	0	0	0	0	0	0	1	0
PF3D7_0525900	0	0	0	0	0	0	0	0	0	0	0	1	0
PF3D7_1121300	0	0	0	0	0	0	0	0	0	0	0	1	0
PF3D7_1234400	0	0	0	0	0	0	0	0	0	0	0	1	0
PF3D7_1250100	0	0	0	0	0	0	0	0	0	0	0	1	0
PF3D7_0204100	0	0	0	0	0	0	0	0	0	0	0	1	0
PF3D7_0932200	0	0	0	0	0	0	0	0	0	0	0	1	0
PF3D7_1037500	0	0	0	0	0	0	0	0	0	0	0	1	0
PF3D7_1448400	0	0	0	0	0	0	0	0	0	0	0	1	0
PF3D7_0518200	0	0	0	0	0	0	0	0	0	0	0	1	0
PF3D7_1343100	0	0	0	0	0	0	0	0	0	0	0	1	0
PF3D7_1252200	0	0	0	0	0	0	0	0	0	0	0	1	0
PF3D7_1423100	0	0	0	0	0	0	0	0	0	0	0	1	0
PF3D7_1118400	0	0	0	0	0	0	0	0	0	0	0	1	0
PF3D7_1243700	0	0	0	0	0	0	0	0	0	0	0	1	0
PF3D7_0816400	0	0	0	0	0	0	0	0	0	0	0	1	0
PF3D7_1409400	0	0	0	0	0	0	0	0	0	0	0	1	0
PF3D7_0321400	0	0	0	0	0	0	0	0	0	0	0	1	0
PF3D7_0211200	0	0	0	0	0	0	0	0	0	0	0	1	0
PF3D7_1232300	0	0	0	0	0	0	0	0	0	0	0	1	0
PF3D7_1446600	0	0	0	0	0	0	0	0	0	0	0	1	0
PF3D7_1408100	0	0	0	0	0	0	0	0	0	0	0	0	1
PF3D7_1460100	0	0	0	0	0	0	0	0	0	0	0	0	1
PF3D7_1367500	0	0	0	0	0	0	0	0	0	0	0	0	1
PF3D7_0523000	0	0	0	0	0	0	0	0	0	0	0	0	1
PF3D7_1407900	0	0	0	0	0	0	0	0	0	0	0	0	1
PF3D7_1407800	0	0	0	0	0	0	0	0	0	0	0	0	1
