# Supplementary material for: Insights into the Immunological Properties of Intrinsically Disordered Malaria Proteins Using Proteome Scale Predictions
Source: PLoS One. 2015 Oct 29;10(10):e0141729. doi: 10.1371/journal.pone.0141729 (PMC4626106; doi:10.1371/journal.pone.0141729)
Supplement: S1 File — (ZIP) [file pone.0141729.s006.zip › Scripts_final/SQL_Setup/Data_Insert.py]

import psycopg2
import sys
import os
import configparser
from os import path
from sys import argv

def database_connect():
    '''
    Connect to SQL database.  Return connection.
    On connection error, will exit script.
    '''
    conf = configparser.ConfigParser()
    conf.read(path.join(path.abspath(path.dirname(__file__)), 'conf.ini'))
    try:
        cnx = psycopg2.connect(user=conf['Database']['User'], 
                                password=conf['Database']['Password'],
                                    host=conf['Database']['Host'],
                                    database=conf['Database']['Database'])
    except psycopg2.Error as e:
        sys.exit('Aborted!\nGot error {!r}, errno is {}'.format(e, e.args[0]))
    except:
        sys.exit('Unknown error connecting to database.')

    return cnx


def write_data(output,data):
    '''Write lines to output file'''
    for line in data:
        output.write('\t'.join(str(x) for x in line) + '\n')


def get_keys(cnx):
    '''Get dictionary of all IDs for proteins and alleles.
    Return dictionaries containing alleles and proteins with corresponding
    IDs
    '''
    
    with cnx.cursor() as cursor:
        query = ('SELECT ID, Gene_ID FROM Gene_ID;')
        cursor.execute(query)
        reference_dict = {x[1]:x[0] for x in cursor.fetchall()}
    
        query = ('SELECT Allele_ID, Allele FROM Allele_ID;')
        cursor.execute(query)
        allele_reference = {x[1]:x[0] for x in cursor.fetchall()}
    
    return reference_dict, allele_reference

    
def sql_load_data(table,cnx):
    '''Load text file into SQL table'''
    with cnx.cursor() as cursor:
        with open(path.join(path.abspath(path.dirname(__file__)), 'temp_output'),'r') as f:
            cursor.copy_from(f,table)


def check_key(protein,reference_dict,cnx,ref_table="Gene_ID", **kwargs):
    '''Check if there exists a numeric key for a given 
    protein/allele name.  If there is, return the the key.
    If not, add protein/allele to reference table, return new key.
    '''
    
    #Set queries depending on whether a protein or allele name is being 
    #requested.
    if ref_table == "Allele_ID":
        query = ('SELECT Allele_ID FROM Allele_ID WHERE Allele = (%s);')
        insert = ('INSERT INTO Allele_ID (Allele, Class) VALUES (%s, %s);')
        arguments = [protein,kwargs['allele_type']]
    elif ref_table == "Gene_ID":
        query = ('SELECT ID FROM Gene_ID WHERE Gene_ID = (%s);') 
        insert = ('INSERT INTO Gene_ID (Gene_ID) VALUES (%s);')
        arguments = [protein]
           
      
    #If protein is already listed in python dictionary, return ID.
    #If not listed, double check that it doesn't exist in lookup table.
    #Add to lookup table and dictionary and return key/ID.
    if protein in reference_dict:
        return reference_dict[protein]
    else:
        with cnx.cursor() as cursor:
            cursor.execute(query,[protein])
            id_no = [x for x in cursor.fetchall()]
            if id_no:
                reference_dict[protein]=id_no[0][0]
                return id_no[0][0]
            else:
                cursor.execute(insert,arguments)
                cursor.execute(query,[protein])
                id_temp = [x for x in cursor.fetchall()][0][0]
                reference_dict[protein]=id_temp
                return id_temp
  
def process_file(data_file,table,col_no,allele_col, allele_type):
    '''Get data file, replace instances of Gene_ID or Alleles with 
    relevant numeric ID from lookup table in database.  Write new data file to
    SQL database.
    '''
    cnx = database_connect()    
    reference_dict, allele_ref = get_keys(cnx)   
    
    with open(data_file,'r') as data:
            
        output = open('temp_output', 'w')
        temp_list = []
        for line in data:
            line_data = line.split("\t")
            line_data[col_no] = check_key(line_data[col_no],reference_dict,cnx)
            if allele_col is not None:
                line_data[allele_col] = check_key(line_data[allele_col],
                                                    allele_ref,
                                                    cnx,
                                                    ref_table = "Allele_ID",
                                                    allele_type = allele_type
                                                    )

            #Note:  Can remove the list slice below once we reformat input data to 
            #not include residue_ID
            output_line = '\t'.join([str(x) for x in line_data[col_no:]])
            output.write(output_line)
            
            #If file size exceeds 15MB, write data to SQL database, 
            #open new output file.   
            if  output.tell() > 15 * 1024 * 1024:
                output.close()
                sql_load_data(table,cnx)
                output = open('temp_output','w')
            else:
                pass
                       
        output.close()
        
    sql_load_data(table,cnx)
    cnx.commit()
    cnx.close()
    os.remove('temp_output')
    
    
    
def main():
    '''Load listed datafiles into SQL database tables.  Gene_ID columns 
    and allele names are replaced with integer IDs, as referenced in database
    Gene_ID and Allele_ID tables.
    '''
    
    prefix = argv[1]
    
    data = ('../Data/' + prefix + '-Bepipred-output',
            '../Data/' + prefix + '-disopred3-output',
            '../Data/' + prefix + '-MHCI-output-binary-condensed',
            '../Data/' + prefix + '-MHCII-output-binary-condensed',
            '../Data/' + prefix + '-treks-data',
            '../Data/apiloc_data',
            '../Data/' + prefix + '-SNP-Data',
            '../Data/' + prefix + '-sequences',
            '../Data/' + prefix + '-MHCI-output-condensed',
            '../Data/' + prefix + '-MHCII-output-condensed'
            )
            
    tables = ('Bepipred_score',
              'Disorder',
              'NetMHC_score',
              'NetMHCII_score',
              'TREKS',
              'Apiloc_location',
              'SNP_Data',
              'Protein_Sequence',
              'NetMHC_residue_score',
              'NetMHCII_residue_score'            
                )
    #Set columns that contain Gene_ID            
    id_col = (1,1,0,0,1,0,0,0,0,0)
    #Set column which contains allele (if any)
    allele_col = (None,None,1,1,None,None,None,None,2,2)    
    allele_type = (None,None,1,2,None,None,None,None,1,2)
             
    for i, data_file in enumerate(data):
       process_file(data_file, tables[i], id_col[i], allele_col[i],allele_type[i])
 
if __name__ == '__main__':
    main()
        
