# Supplementary material for: Insights into the Immunological Properties of Intrinsically Disordered Malaria Proteins Using Proteome Scale Predictions
Source: PLoS One. 2015 Oct 29;10(10):e0141729. doi: 10.1371/journal.pone.0141729 (PMC4626106; doi:10.1371/journal.pone.0141729)
Supplement: S1 File — (ZIP) [file pone.0141729.s006.zip › Scripts_final/SQL_Setup/Data_Insert_Other_species.py]

import Data_Insert
import SQL_setup
import os
import configparser

def main():
    '''Load listed datafiles into SQL database tables.  Gene_ID columns 
    and allele names are replaced with integer IDs, as referenced in database
    Gene_ID and Allele_ID tables.
    '''
    species_list = ("berghei","chabaudi","knowlesi","vivax","yoelii")
    config = configparser.ConfigParser()
    config.read(path.join(path.abspath(path.dirname(__file__)), 'conf.ini'))
    os.rename("conf.ini","_conf.ini")
    for species in species_list:
        data = ('../../test_data/%s-Bepipred-output' % species,
                '../../test_data/%s-disopred3-output' % species
                  )
            
        tables = ('Bepipred_score',
                  'Disorder'              
                  )
        #Set columns that contain Gene_ID            
        id_col = (1,1)
        #Set column which contains allele (if any)
        allele_col = (None,None)    
        allele_type = (None,None)

        with open("conf.ini", 'w') as f:
            base_config = ('''
                [Database]
                Host = 127.0.0.1\n''')
            database = ("Database = %s\n" % species)
            user = ("User = %s" % config['Database']['User'])
            password = ("Password = %s\n" % config['Database']['Password'])
            f.write(base_config + database + user + password)
            
        SQL_setup.main()
            
        for i, data_file in enumerate(data):
            Data_Insert.process_file(data_file, tables[i], id_col[i], allele_col[i],allele_type[i])
            
    os.rename("_conf.ini","conf.ini")
    
if __name__ == '__main__':
    main()
        
