# Supplementary material for: Insights into the Immunological Properties of Intrinsically Disordered Malaria Proteins Using Proteome Scale Predictions
Source: PLoS One. 2015 Oct 29;10(10):e0141729. doi: 10.1371/journal.pone.0141729 (PMC4626106; doi:10.1371/journal.pone.0141729)
Supplement: S1 File — (ZIP) [file pone.0141729.s006.zip › Scripts_final/SQL_Setup/SQL_setup.py]

import psycopg2
import sys
import configparser
from os import path

####################################
####################################
## Set up PostgreSQL database     ##
## tables.  Will remove old       ##
## database and create new one,   ##
## Use with caution.              ##
####################################
####################################

def database_create():
    '''
    Remove existing database, create a clean version.
    Will remove any data in database!!
    '''
    conf = configparser.ConfigParser()
    conf.read(path.join(path.abspath(path.dirname(__file__)), 'conf.ini'))
    with psycopg2.connect(user=conf['Database']['User'], 
                                password=conf['Database']['Password'],
                                    host=conf['Database']['Host'],
                                    database='postgres') as cnx:
        with cnx.cursor() as cursor:
            cnx.autocommit = True    
            cursor.execute("DROP DATABASE IF EXISTS %s;" % conf['Database']['Database'])
            cursor.execute("CREATE DATABASE %s;" % conf['Database']['Database'])

    
def database_connect():
    '''
    Connect to postgreSQL database.  Return connection.
    On connection error, will exit script.
    '''
    conf = configparser.ConfigParser()
    conf.read(path.join(path.abspath(path.dirname(__file__)), 'conf.ini'))    
    try:
        cnx = psycopg2.connect(user=conf['Database']['User'], 
                                password=conf['Database']['Password'],
                                    host=conf['Database']['Host'],
                                    database=conf['Database']['Database'])
    except psycopg2.Error as e:
        sys.exit('Aborted!\nGot error {!r}, errno is {}'.format(e, e.args[0]))
    except:
        sys.exit('Unknown error connecting to database.')

    return cnx

    
def database_query(query, *args):
    '''
    Query SQL database, returning paired values as 
    tuples in a list.  Input is SQL query, and 
    optional arguments/data for query.
    '''
    with database_connect() as cnx:
        with cnx.cursor() as cursor:
            if args is not None:
                cursor.execute(query,args)
            else:
                cursor.execute(query)
        cnx.commit()

    
def main():
    
    ########################
    ### Define SQL calls ###
    ########################
    
    sql_0 = ("CREATE TABLE Gene_ID ( "
            "ID         SERIAL, "
            "Gene_ID    Varchar(255)    NOT NULL, "
            "PRIMARY KEY (ID) "
            ");"
            )
            
            
    sql_1 = ("CREATE TABLE Allele_ID ( "
            "Allele_ID          SERIAL, "
            "Allele             Varchar(255)    NOT NULL, "
            "Class              INT             NOT NULL, "    
            "PRIMARY KEY (Allele_ID) "
            ");"
            )
            
    sql_2 = ("CREATE TABLE Protein_Sequence ( "
            "ID		                INT		        NOT NULL, "
            "Protein_Sequence        Text		    NOT NULL, "
            "PRIMARY KEY (ID) "
            ");"
            )
	

    sql_3 = ("CREATE TABLE NetMHCII_score ( "
            "ID		            INT		    NOT NULL, "
            "Allele             INT         NOT NULL, "
            "High_binding       bit varying  NOT NULL, "
            "Low_binding        bit varying  NOT NULL, "
            "High_binding_core  bit varying  NOT NULL, "
            "Low_binding_core   bit varying  NOT NULL, "
            "PRIMARY KEY (ID, Allele) "
            ");"
            )
            
    sql_4 = ("CREATE TABLE NetMHCII_residue_score ( "
            "ID		            INT		     NOT NULL, "
            "Residue            INT          NOT NULL, "
            "Allele             INT          NOT NULL, "
            "Affinity_score     Decimal(4,1) NOT NULL, "
            "Core_start         INT          NOT NULL, "
            "PRIMARY KEY (ID, Allele,Residue) "
            ");"
            )
            
    sql_5 = ("CREATE TABLE NetMHC_residue_score ( "
            "ID		            INT		     NOT NULL, "
            "Residue            INT          NOT NULL, "
            "Allele             INT          NOT NULL, "
            "Affinity_score     Decimal(4,1) NOT NULL, "
            "PRIMARY KEY (ID, Allele,Residue) "
            ");"
            )
                    
    sql_6 = ("CREATE TABLE NetMHC_score ( "
            "ID		        INT		        NOT NULL, "
            "Allele         INT             NOT NULL, "
            "High_binding   bit varying     NOT NULL, "
            "Low_binding    bit varying     NOT NULL, "
            "PRIMARY KEY (ID, Allele) "
            ");"
            )
        
    sql_7 = ("CREATE TABLE Disorder ( "
            "ID		            INT		        NOT NULL, "
            "Residue		    INT			    NOT NULL, "
            "Disopred_score	    Decimal(4,3)	NOT NULL, "
            "PRIMARY KEY (ID,Residue) "
            ");"
            )
        
    sql_8 = ("CREATE TABLE Bepipred_score ( "
            "ID		        INT		        NOT NULL, "
            "Residue		INT			    NOT NULL, "
            "Bepipred_score	DECIMAL(5,3)	NULL, "
            "PRIMARY KEY (ID,Residue) "
            ");"
            )
            
    sql_9 = ("CREATE TABLE Apiloc_location ( "
            "ID				            INT		    NOT NULL, "
            "ER					        BOOL			NULL, "
            "Golgi				        BOOL			NULL, "
            "Nucleus			        BOOL			NULL, "
            "PV					        BOOL			NULL, "
            "Mitochondrian		        BOOL			NULL, "
            "Parasite_Plasma_Membrane	BOOL			NULL, "
            "Cytoplasm			        BOOL			NULL, "
            "Apical				        BOOL			NULL, "
            "Exported			        BOOL			NULL, "
            "Apicoplast			        BOOL			NULL, "
            "Inner_Membrane_Complex		BOOL			NULL, "
            "Other				        BOOL			NULL, "
            "Food_Vacuole		        BOOL			NULL, "
            "PRIMARY KEY (ID) "
            ");"
            )

    sql_10 = ("CREATE TABLE TREKS ( "
            "ID	            INT		        NOT NULL, "
            "Residue		SMALLINT		NOT NULL, "
            "Repeat_Length	SMALLINT		NOT NULL, "
            "Repeat_Number	SMALLINT		NOT NULL, "
            "Psim		DECIMAL(6,5)		NOT NULL, "
            "PRIMARY KEY (ID,Residue) "
            ");"
            )
            
    sql_11 = ("CREATE TABLE SNP_Data ( "
            "ID                     INT             NOT NULL, "
            "SNP_ID				    varchar(35)		NOT NULL, "
            "Perc_Calls			    SMALLINT		NOT NULL, "
            "Phenotype			    Char(10)		NOT NULL, "
            "Reference_Allele	    Char(1)			NOT NULL, "
            "Residue				SMALLINT		NOT NULL, "
            "Min_Allele_Freq		DECIMAL(3,2)	NOT NULL, "
            "Maj_Product			Char(1)			NOT NULL, "
            "Min_Product			varchar(255)	NOT NULL, "
            "PRIMARY KEY (SNP_ID) "
            ");"
            )
            
            
    table_queries = (sql_0,sql_1, sql_2, sql_3, 
                     sql_4, sql_5, sql_6, sql_7, sql_8, 
                     sql_9, sql_10, sql_11)
    
    database_create()
    
    # Create tables in database
    for query in table_queries:
        database_query(query)

        
if __name__ == '__main__':
    main()
