# Supplementary material for: Insights into the Immunological Properties of Intrinsically Disordered Malaria Proteins Using Proteome Scale Predictions
Source: PLoS One. 2015 Oct 29;10(10):e0141729. doi: 10.1371/journal.pone.0141729 (PMC4626106; doi:10.1371/journal.pone.0141729)
Supplement: S1 File — (ZIP) [file pone.0141729.s006.zip › Scripts_final/SQL_Setup/SQL_setup_scrambled_mhc.py]

import psycopg2
import sys
import configparser
from os import path

####################################
####################################
## Set up PostgreSQL database     ##
## tables.  Will remove old       ##
## database and create new one,   ##
## Use with caution.              ##
####################################
####################################

def database_create():
    '''
    Remove existing database, create a clean version.
    Will remove any data in database!!
    '''
    conf = configparser.ConfigParser()
    conf.read(path.join(path.abspath(path.dirname(__file__)), 'conf.ini'))
    with psycopg2.connect(user=conf['Database']['User'], 
                                password=conf['Database']['Password'],
                                    host=conf['Database']['Host'],
                                    database='postgres') as cnx:
        with cnx.cursor() as cursor:
            cnx.autocommit = True    
            cursor.execute("DROP DATABASE IF EXISTS %s;" % conf['Database']['Database'])
            cursor.execute("CREATE DATABASE %s;" % conf['Database']['Database'])

    
def database_connect():
    '''
    Connect to postgreSQL database.  Return connection.
    On connection error, will exit script.
    '''
    conf = configparser.ConfigParser()
    conf.read(path.join(path.abspath(path.dirname(__file__)), 'conf.ini'))    
    try:
        cnx = psycopg2.connect(user=conf['Database']['User'], 
                                password=conf['Database']['Password'],
                                    host=conf['Database']['Host'],
                                    database=conf['Database']['Database'])
    except psycopg2.Error as e:
        sys.exit('Aborted!\nGot error {!r}, errno is {}'.format(e, e.args[0]))
    except:
        sys.exit('Unknown error connecting to database.')

    return cnx

    
def database_query(query, *args):
    '''
    Query SQL database, returning paired values as 
    tuples in a list.  Input is SQL query, and 
    optional arguments/data for query.
    '''
    with database_connect() as cnx:
        with cnx.cursor() as cursor:
            if args is not None:
                cursor.execute(query,args)
            else:
                cursor.execute(query)
        cnx.commit()

    
def main():
    
    ########################
    ### Define SQL calls ###
    ########################
    table_queries = []
    
    for i in [1,2,3,4]:
        sql_1 = ("CREATE TABLE NetMHCII_score_mix%s ( "
                "ID		            INT		    NOT NULL, "
                "Allele             INT         NOT NULL, "
                "High_binding       bit varying NOT NULL, "
                "Low_binding        bit varying NOT NULL, "
                "High_binding_core  bit varying NOT NULL, "
                "Low_binding_core   bit varying NOT NULL, "
                "PRIMARY KEY (ID, Allele) "
                ");" % i
                )

                        
        sql_2 = ("CREATE TABLE NetMHC_score_mix%s ( "
                "ID		        INT		        NOT NULL, "
                "Allele         INT             NOT NULL, "
                "High_binding   bit varying     NOT NULL, "
                "Low_binding    bit varying     NOT NULL, "
                "PRIMARY KEY (ID, Allele) "
                ");" % i
                )
        table_queries.append(sql_1)
        table_queries.append(sql_2)


    
    # Create tables in database
    for query in table_queries:
        database_query(query)


        
if __name__ == '__main__':
    main()
