# Supplementary material for: Insights into the Immunological Properties of Intrinsically Disordered Malaria Proteins Using Proteome Scale Predictions
Source: PLoS One. 2015 Oct 29;10(10):e0141729. doi: 10.1371/journal.pone.0141729 (PMC4626106; doi:10.1371/journal.pone.0141729)
Supplement: S1 File — (ZIP) [file pone.0141729.s006.zip › Scripts_final/Bepipred_input_scripts/data_retrieval_Bepipred.pl]

#!/usr/bin/perl

use strict;
use warnings;
use File::Basename;

### Open output file.
### Output file name is given by second argument passed to script.
open OUTPUT, "> $ARGV[1]" or die "Can't open output file: $!";
				

### Generate list of input files.  
### Folder containing input files is pass as first argument to script
my @files = <$ARGV[0]/*>;

### For each input file, process file, write extracted data to output file ###
foreach my $inFile (@files) {
	#Set name of current input file and opens file
	my $basename = basename($inFile);
	open IN, "$inFile" or die "Can't open input file: $!";

	#Execute over all lines of current file
	while (my $data = <IN>) {
		#Remove newline and read current line into array
		chomp $data;
		my @values = split (' ', $data);
		#If line is empty, move to next line
		next unless (defined $values[0]);			
		#If line contains # character (commented line), move to next line
		next if ($values[0] =~ m/#/);				
		#Create variable to store residue ID (concatenated Gene_ID and residue number)
		my $residue_id = join ("_",$basename,$values[3]);
		#Write extracted data to output file (tab separated) - Residue_ID, Gene_ID, Residue, Bepipred Score
		print OUTPUT ($residue_id, "\t",$values[0],"\t",$values[3],"\t",$values[5],"\n"); 
 
	}

	close IN;
}

close OUTPUT;
