# Supplementary material for: Insights into the Immunological Properties of Intrinsically Disordered Malaria Proteins Using Proteome Scale Predictions
Source: PLoS One. 2015 Oct 29;10(10):e0141729. doi: 10.1371/journal.pone.0141729 (PMC4626106; doi:10.1371/journal.pone.0141729)
Supplement: S1 File — (ZIP) [file pone.0141729.s006.zip › Scripts_final/Bepipred_input_scripts/seq_input_script_bepipred.pl]

#!/usr/bin/perl

use strict;
use warnings;
use Time::Piece;

## Set input file based on first argument given to script
my $inFile = $ARGV[0];

## Open input file 
open IN, "$inFile" or die "Can't open input file: $!";

## Open log file, print time and date to log.  Will append to existing log file
open LOG, ">> logfile_bepipred" or die "Can't open log file: $!";
my $date = Time::Piece->new->strftime('%d/%m/%Y');
my $t = localtime;
print LOG "$date \n \n" ;
print LOG "Start time: $t \n \n";

## Set name of output directory
my $directory = $ARGV[1];

## Create output directory if it doesn't already exist
unless (-e $directory or mkdir $directory) {
	die "Unable to create $directory directory \n";
}

## Set newline character as '>' to parse FASTA file.  Remove first '>' character.
$/=">";
my $junk = <IN>;

## Initialise counter
my $count = 1;

## Loop over all input sequences (separated by > character)
while (my $record = <IN>) {

	### Read in FASTA sequence and process into sequence and Gene_ID ###
	#Remove newline character (>)
	chomp $record;
	#split input into description and seq data
	my($defLine,@seqLines)=split/\n/,$record; 	
	#Join sequence lines to create full-length sequence
	my $sequence = join('',@seqLines); 			
	#Define Gene_ID variable based on FASTA definition
	my $ident = substr $defLine, 0, index($defLine,"\|");
	#Remove white space from end of gene ID
	$ident =~ s/\s//g; 					

	### Open temporary file to pass to external program (Bepipred) ###
	#Open temp file with gene_ID as name
	open TEMP, "> $ident" or die "Can't open temp file: $!"; 	
	#Write single sequence as FASTA format to temporary file
	print TEMP ">$record";

	### Run external program (Bepipred).  Pass input file and output location as parameters. ###
	### Print success or failure status to log file											 ###
	system("~/Computational_Programs/bepipred-1.0b/bepipred ./$ident  >>./$directory/$ident"); 
	if ($? == -1 ) {
		print LOG "$ident : failed: $! \n ";
		} else {
		print LOG "$ident : success \n";
		}
		
	#Close and delete temporary file
	close TEMP;
	unlink $ident				

}

### Print final count and time finished to log file.  Close all open files. ###
print LOG "$count sequences successfully processed \n \n";
$t = localtime;
print LOG "Time finished: $t \n \n \n ";
close IN; 
close LOG;
