# Supplementary material for: Insights into the Immunological Properties of Intrinsically Disordered Malaria Proteins Using Proteome Scale Predictions
Source: PLoS One. 2015 Oct 29;10(10):e0141729. doi: 10.1371/journal.pone.0141729 (PMC4626106; doi:10.1371/journal.pone.0141729)
Supplement: S1 File — (ZIP) [file pone.0141729.s006.zip › Scripts_final/Disopred_input_scripts/data_retrieval_disopred3.pl]

#!/usr/bin/perl


# Call this script with the first argument being the folder
# in which your individual DisoPred output files are
# stored.  The second argument should be the name of your original fasta file
# (uesd to appropriately name the output file)
# This script will create a single file containing
# data for all proteins.

use strict;
use warnings;
use File::Basename;

my $output_name = $ARGV[1];
open OUTPUT, "> $output_name-disopred3-output" or die "Can't open output file: $!";
my $input_folder = $ARGV[0];
my @files = <./$input_folder/*.diso>;

foreach my $inFile (@files) {

    my $basename = basename($inFile);
	    $basename =~ s/\.diso//g;	
	    $basename =~ s/dot/\./g;

    open IN, "$inFile" or die "Can't open input file: $!"; 		# opens input file as first argument from cmd interface


    while (my $data = <IN>) {

	    chomp $data;
	    my @values = split (' ', $data);			#Split line data into array
	    next unless (defined $values[0]);			#If line is empty, move to next line
	    next if ($values[0] !~ m/^\d/);			    #If line does not contain number, move to next line
	    next if ($values[0] =~ m/#/);				#If line contains # character, move to next line

	    my $residue_id = join ("_",$basename,$values[0]);  # Do not need residue ID in new database schema.  Keep it in for now.
	
	    print OUTPUT ($residue_id, "\t", $basename, "\t",$values[0],"\t",$values[3], "\n"); 
     
    }

    close IN;

}

close OUTPUT;
