# Supplementary material for: Insights into the Immunological Properties of Intrinsically Disordered Malaria Proteins Using Proteome Scale Predictions
Source: PLoS One. 2015 Oct 29;10(10):e0141729. doi: 10.1371/journal.pone.0141729 (PMC4626106; doi:10.1371/journal.pone.0141729)
Supplement: S1 File — (ZIP) [file pone.0141729.s006.zip › Scripts_final/Results/Apiloc_Disorder/Generate_apiloc_plots.R]

#load libraries
library(ggplot2)
library(reshape2)

setwd("~/Computational_Programs/Scripts_final/Results/Apiloc_Disorder")

### Get summary statistics for disorder in P. falciparum
data <- read.csv('disorder.csv', sep = ',', header = T)
data$perc_dis <- (data$num_dis / (data$num_dis + data$num_ord)) * 100
summary(data$perc_dis)
per_residue <- sum(data$num_dis) / (sum(data$num_dis) + sum(data$num_ord))
per_residue

## Get Apiloc data
api_data <- read.csv('apiloc.csv', sep = ',', header = T)
api_data$perc_dis <- (api_data$num_dis / (api_data$num_dis + api_data$num_ord)) * 100
library(reshape2)
library(ggplot2)
#Melt apiloc data, keep rows that correspond to localisation == true.
api_melt<-melt(api_data, id = c("num_dis","num_ord","gene_id","id","perc_dis"))
api_melt<-subset(api_melt, select = c("gene_id", "perc_dis", "variable", "value"))
api_melt<-api_melt[api_melt$value == 't',]

#Reorder factors for plotting
api_melt$variable<-factor(x = api_melt$variable, levels = levels(reorder(api_melt$variable, -api_melt$perc_dis,median)))

#Reassign level names for plotting.
new_labels = c("Nucleus","Exported","PV","Apical","Parasite Plasma Membrane", "Inner Membrane Complex","Apicoplast","Cytoplasm","Golgi","Food Vacuole","Other","ER","Mitochondria")
old_levels = c("nucleus","exported","pv","apical","parasite_plasma_membrane", "inner_membrane_complex","apicoplast","cytoplasm","golgi","food_vacuole","other","er","mitochondrian")
for (i in 1:length(new_labels)) {
	levels(api_melt$variable)[levels(api_melt$variable)==old_levels[i]] <- new_labels[i]
	}
	

#Generate apiloc plot
api_plot <-ggplot(api_melt, aes(x=variable, y=perc_dis))
svg("apiloc_disorder.svg", width = 8, height = 6)
api_plot + theme_bw()+ geom_boxplot()+theme(axis.text.x = element_text(angle = 90, hjust = 1, vjust = 0.5, size=11))+scale_y_continuous(name="Percentage Disorder (%)")+scale_x_discrete(name=element_blank())
dev.off()

#Generate statistics for apiloc disorder data
mu <- mean(data$perc_dis)
theta <- sd(data$perc_dis)
stats<-data.frame(matrix(ncol=8,nrow=length(levels(api_melt$variable))))
colnames(stats)<-c("Location","Mean","SD","Median","IQR","W statistic","df","p-value")
temp_names<-levels(api_melt$variable)

for (i in 1:length(levels(api_melt$variable))) { 
  temp<-temp_names[i]
  t<-t.test(api_melt$perc_dis[api_melt$variable==temp],mu=mu)
  w<-wilcox.test(api_melt$perc_dis[api_melt$variable==temp],data$perc_dis)
  stats[i,]<-c(temp,mean(api_melt$perc_dis[api_melt$variable==temp]),sd(api_melt$perc_dis[(api_melt$variable==temp)]),median(api_melt$perc_dis[(api_melt$variable==temp)]),IQR(api_melt$perc_dis[(api_melt$variable==temp)]),w[[1]],t[[2]],w[[3]])
}

write.csv(stats,'apiloc_stats.csv')
