# Supplementary material for: Insights into the Immunological Properties of Intrinsically Disordered Malaria Proteins Using Proteome Scale Predictions
Source: PLoS One. 2015 Oct 29;10(10):e0141729. doi: 10.1371/journal.pone.0141729 (PMC4626106; doi:10.1371/journal.pone.0141729)
Supplement: S1 File — (ZIP) [file pone.0141729.s006.zip › Scripts_final/Results/Apiloc_Disorder/get_disorder_and_apiloc_data_SQL_calls]

--Calls to select all gene_ids and proportion disorder from postgresql.
--Copy and paste these into psql terminal (from terminal, run 'psql -U user plasmosip')
--MAKE SURE TO EDIT THE PATHS FOR RESULTS TO BE COPIED TO, SO THAT IT MATCHES THE
--ONE ON YOUR SYSTEM.

create view disordered as select COUNT(*) AS num_dis, ID from Disorder where disopred_score >= 0.5 group by ID;

create view ordered as select COUNT(*) AS num_ord, ID from Disorder where disopred_score < 0.5 group by ID;

create view dis_ord_count as select coalesce( num_dis, 0 ) as num_dis, coalesce( num_ord, 0 ) as num_ord , coalesce( disordered.id, ordered.id ) as id
from disordered 
full outer join ordered on disordered.id = ordered.id;


copy
(select num_dis, num_ord, gene_id.gene_id as geneid from dis_ord_count
inner join gene_id on dis_ord_count.id = gene_id.id)
to '/home/ramsland/Computational_Programs/Scripts_final/Results/Apiloc_Disorder/disorder.csv' (format csv, delimiter ',', header true );


--Subset into apiloc proteins
copy
(select num_dis, num_ord, gene_id, apiloc_location.* 
from dis_ord_count 
inner join gene_id on dis_ord_count.id = gene_id.id 
inner join apiloc_location on dis_ord_count.id = apiloc_location.ID 
group by gene_id, num_dis, num_ord, apiloc_location.id)
to '/home/ramsland/Computational_Programs/Scripts_final/Results/Apiloc_Disorder/apiloc.csv' (format csv, delimiter ',', header true);

drop view dis_ord_count;
drop view disordered;
drop view ordered;
