# Supplementary material for: Insights into the Immunological Properties of Intrinsically Disordered Malaria Proteins Using Proteome Scale Predictions
Source: PLoS One. 2015 Oct 29;10(10):e0141729. doi: 10.1371/journal.pone.0141729 (PMC4626106; doi:10.1371/journal.pone.0141729)
Supplement: S1 File — (ZIP) [file pone.0141729.s006.zip › Scripts_final/Results/Bepipred_Analysis/Bepipred_Data_Extract.py]

#!/usr/bin/env python

import psycopg2
import sys
import os
import configparser
from os import path


######################
######################
## Define Classes ####
######################
######################

## None defined ##

######################
######################
## Define Methods ####
######################
######################

def database_connect():
    '''
    Connect to SQL database.  Return connection.
    On connection error, will exit script.
    '''
    conf = configparser.ConfigParser()
    conf.read(path.join(path.abspath(path.dirname(__file__)), 'conf.ini'))
    try:
        cnx = psycopg2.connect(user=conf['Database']['User'], 
                                password=conf['Database']['Password'],
                                    host=conf['Database']['Host'],
                                    database=conf['Database']['Database'])
    except psycopg2.Error as e:
        sys.exit('Aborted!\nGot error {!r}, errno is {}'.format(e, e.args[0]))
    except:
        sys.exit('Unknown error connecting to database.')

    return cnx

def database_query(query, *args):
    '''
    Query SQL database, returning paired values as 
    tuples in a list.  Input is SQL query, and 
    optional arguments/data for query.
    '''
    with database_connect() as cnx:
        with cnx.cursor() as cursor:
            if args is not None:
                cursor.execute(query,args)
            else:
                cursor.execute(query)
        cnx.commit()

def main():

    
    #Note: plasmosip = falciparum         
    species_list = ("berghei","chabaudi","knowlesi","plasmosip","vivax","yoelii")
    os.rename("conf.ini","_conf.ini")
    
    for species in species_list:
        #Set up database config file
        with open("conf.ini", 'w') as f:
            base_config = ('''
                [Database]
                User = username_here
                Password = password_here
                Host = 127.0.0.1\n''')
            database = ("Database = %s" % species)
            f.write(base_config + database)

        #Note:  Need to edit path here to match your system!!!
        query  = ("copy "
                  "(select Bepipred_score, case when "
                  " Disorder.disopred_score >= 0.5 then '1' "
                  " when Disorder.disopred_score < 0.5 then '0' "
                  " else 'None' END "                  
                  "from Disorder "
                  "inner join Bepipred_score on Disorder.id = Bepipred_score.id "
                  "AND Bepipred_score.residue = Disorder.Residue )"
                  "to '/home/ramsland/Computational_Programs/Scripts_final/Results/Bepipred_Analysis/Bepipred_disorder_%s.csv' (format csv, delimiter ',', header false );" % species #Edit path on this line
                            )
        database_query(query)

    os.rename("_conf.ini","conf.ini")
    
if __name__ == '__main__':
    main()
