# Supplementary material for: Insights into the Immunological Properties of Intrinsically Disordered Malaria Proteins Using Proteome Scale Predictions
Source: PLoS One. 2015 Oct 29;10(10):e0141729. doi: 10.1371/journal.pone.0141729 (PMC4626106; doi:10.1371/journal.pone.0141729)
Supplement: S1 File — (ZIP) [file pone.0141729.s006.zip › Scripts_final/Results/Bepipred_Analysis/Bepipred_plot.R]

setwd("~/Computational_Programs/Scripts_final/Results/Bepipred_Analysis")
library("ggplot2")

data <- read.csv("Bepipred_disorder_plasmosip.csv", sep = ",", header = F)
data$V2<-factor(data$V2)

data.dis <- data$V1[data$V2 == 1]
data.ord <- data$V1[data$V2 == 0]
data.dis.ecdf<-ecdf(data.dis)
data.ord.ecdf<-ecdf(data.ord)

data_range <- seq(from=-3, to = 3, by = 0.01)
dis.ecdf.subset<-data.dis.ecdf(data_range)
ord.ecdf.subset<-data.ord.ecdf(data_range)

df.dis<-data.frame(cutoff = data_range,cdf = dis.ecdf.subset,disorder = rep(factor("1_falc"),times = 601))
df.ord<-data.frame(cutoff = data_range,cdf = ord.ecdf.subset,disorder = rep(factor("0_falc"),times = 601))

df_falc<-merge(df.dis, df.ord, all.x = T, all.y = T)

data <- read.csv("Bepipred_disorder_vivax.csv", sep = ",", header = F)
data$V2<-factor(data$V2)

data.dis <- data$V1[data$V2 == 1]
data.ord <- data$V1[data$V2 == 0]
data.dis.ecdf<-ecdf(data.dis)
data.ord.ecdf<-ecdf(data.ord)

data_range <- seq(from=-3, to = 3, by = 0.01)
dis.ecdf.subset<-data.dis.ecdf(data_range)
ord.ecdf.subset<-data.ord.ecdf(data_range)

df.dis<-data.frame(cutoff = data_range,cdf = dis.ecdf.subset,disorder = rep(factor("1_vivax"),times = 601))
df.ord<-data.frame(cutoff = data_range,cdf = ord.ecdf.subset,disorder = rep(factor("0_vivax"),times = 601))

df_vivax<-merge(df.dis, df.ord, all.x = T, all.y = T)

data <- read.csv("Bepipred_disorder_berghei.csv", sep = ",", header = F)
data$V2<-factor(data$V2)

data.dis <- data$V1[data$V2 == 1]
data.ord <- data$V1[data$V2 == 0]
data.dis.ecdf<-ecdf(data.dis)
data.ord.ecdf<-ecdf(data.ord)

data_range <- seq(from=-3, to = 3, by = 0.01)
dis.ecdf.subset<-data.dis.ecdf(data_range)
ord.ecdf.subset<-data.ord.ecdf(data_range)

df.dis<-data.frame(cutoff = data_range,cdf = dis.ecdf.subset,disorder = rep(factor("1_berghei"),times = 601))
df.ord<-data.frame(cutoff = data_range,cdf = ord.ecdf.subset,disorder = rep(factor("0_berghei"),times = 601))

df_berghei<-merge(df.dis, df.ord, all.x = T, all.y = T)

data <- read.csv("Bepipred_disorder_knowlesi.csv", sep = ",", header = F)
data$V2<-factor(data$V2)

data.dis <- data$V1[data$V2 == 1]
data.ord <- data$V1[data$V2 == 0]
data.dis.ecdf<-ecdf(data.dis)
data.ord.ecdf<-ecdf(data.ord)

data_range <- seq(from=-3, to = 3, by = 0.01)
dis.ecdf.subset<-data.dis.ecdf(data_range)
ord.ecdf.subset<-data.ord.ecdf(data_range)

df.dis<-data.frame(cutoff = data_range,cdf = dis.ecdf.subset,disorder = rep(factor("1_knowlesi"),times = 601))
df.ord<-data.frame(cutoff = data_range,cdf = ord.ecdf.subset,disorder = rep(factor("0_knowlesi"),times = 601))

df_knowlesi<-merge(df.dis, df.ord, all.x = T, all.y = T)

data <- read.csv("Bepipred_disorder_chabaudi.csv", sep = ",", header = F)
data$V2<-factor(data$V2)

data.dis <- data$V1[data$V2 == 1]
data.ord <- data$V1[data$V2 == 0]
data.dis.ecdf<-ecdf(data.dis)
data.ord.ecdf<-ecdf(data.ord)

data_range <- seq(from=-3, to = 3, by = 0.01)
dis.ecdf.subset<-data.dis.ecdf(data_range)
ord.ecdf.subset<-data.ord.ecdf(data_range)

df.dis<-data.frame(cutoff = data_range,cdf = dis.ecdf.subset,disorder = rep(factor("1_chabaudi"),times = 601))
df.ord<-data.frame(cutoff = data_range,cdf = ord.ecdf.subset,disorder = rep(factor("0_chabaudi"),times = 601))

df_chabaudi<-merge(df.dis, df.ord, all.x = T, all.y = T)

data <- read.csv("Bepipred_disorder_yoelii.csv", sep = ",", header = F)
data$V2<-factor(data$V2)

data.dis <- data$V1[data$V2 == 1]
data.ord <- data$V1[data$V2 == 0]
data.dis.ecdf<-ecdf(data.dis)
data.ord.ecdf<-ecdf(data.ord)

data_range <- seq(from=-3, to = 3, by = 0.01)
dis.ecdf.subset<-data.dis.ecdf(data_range)
ord.ecdf.subset<-data.ord.ecdf(data_range)

df.dis<-data.frame(cutoff = data_range,cdf = dis.ecdf.subset,disorder = rep(factor("1_yoelii"),times = 601))
df.ord<-data.frame(cutoff = data_range,cdf = ord.ecdf.subset,disorder = rep(factor("0_yoelii"),times = 601))

df_yoelii<-merge(df.dis, df.ord, all.x = T, all.y = T)

df<-rbind(df_chabaudi,df_knowlesi,df_berghei,df_vivax,df_falc, df_yoelii)
g<-ggplot(df, aes(x = cutoff, y = (1 - cdf), colour = disorder)) + geom_line() + theme_bw() + scale_x_continuous(limits = c(-0.2, 1.3),  breaks = seq(from=-0.2, to = 1.3, by =0.2))

ggsave(file="bepipred_disorder.svg", plot = g, height = 5, width = 8.5)
