# Supplementary material for: Insights into the Immunological Properties of Intrinsically Disordered Malaria Proteins Using Proteome Scale Predictions
Source: PLoS One. 2015 Oct 29;10(10):e0141729. doi: 10.1371/journal.pone.0141729 (PMC4626106; doi:10.1371/journal.pone.0141729)
Supplement: S1 File — (ZIP) [file pone.0141729.s006.zip › Scripts_final/Results/Disorder_Analysis/Disorder_Comparison.R]

#load libraries
library(ggplot2)
library(reshape2)

setwd("~/Computational_Programs/Scripts_final/Results/Disorder_Analysis")


falc <- read.csv('plasmosip_disorder.csv', sep = ',', header = T)
chab <- read.csv('chabaudi_disorder.csv', sep = ',', header = T)
berg <- read.csv('berghei_disorder.csv', sep = ',', header = T)
know <- read.csv('knowlesi_disorder.csv', sep = ',', header = T)
viva <- read.csv('vivax_disorder.csv', sep = ',', header = T)
yoel <- read.csv('yoelii_disorder.csv', sep = ',', header = T)

species = c("P. falciparum","P. vivax","P. knowlesi","P. berghei","P. chabaudi", "P. yoelii")
data = list(falc,viva,know,berg,chab,yoel)

for (i in 1:length(species)) {
    #Add species column
    data[[i]]$species <- species[[i]]
    #Add perc disorder
    data[[i]]$perc_dis <- (data[[i]]$num_dis / (data[[i]]$num_dis + data[[i]]$num_ord)) * 100
    }
 
#Print per-residue disorder for each species   
for (i in 1:length(species)) {
 print(species[[i]])
  print(sum(data[[i]]$num_dis) / (sum(data[[i]]$num_dis + data[[i]]$num_ord)))
 }

cat_data <- do.call(rbind, data)
cat_data$species <- factor(cat_data$species, levels = species)
print("For all species, the median disorder is:")
print(summary(cat_data$perc_dis))
svg("disorder_boxplot.svg",height = 4, width = 8)
g<-ggplot(cat_data, aes(x=species,y=perc_dis)) + geom_boxplot(width = 0.5)+theme_bw()+theme(axis.text.x = element_text(angle = 0, hjust = 0.5, size = 11, color = "black", face = "italic"))+scale_y_continuous(name="Percentage Disorder (%)")+scale_x_discrete(name=element_blank())
g
dev.off()

svg("disorder_violinplot.svg",height = 4, width = 8)
g<-ggplot(cat_data, aes(x=species,y=perc_dis)) + geom_violin()+geom_boxplot(width = 0.1)+theme_bw()+theme(axis.text.x = element_text(angle = 0, hjust = 0.5, size = 11, color = "black", face = "italic"))+scale_y_continuous(name="Percentage Disorder (%)")+scale_x_discrete(name=element_blank())
g
dev.off()

kruskal.test(species~perc_dis, data = cat_data)
