# Supplementary material for: Insights into the Immunological Properties of Intrinsically Disordered Malaria Proteins Using Proteome Scale Predictions
Source: PLoS One. 2015 Oct 29;10(10):e0141729. doi: 10.1371/journal.pone.0141729 (PMC4626106; doi:10.1371/journal.pone.0141729)
Supplement: S1 File — (ZIP) [file pone.0141729.s006.zip › Scripts_final/Results/Disorder_Analysis/SQL_calls.py]

import psycopg2
import sys
import os
import configparser
from os import path

def database_connect():
    '''
    Connect to SQL database.  Return connection.
    On connection error, will exit script.
    '''
    conf = configparser.ConfigParser()
    conf.read(path.join(path.abspath(path.dirname(__file__)), 'conf.ini'))
    try:
        cnx = psycopg2.connect(user=conf['Database']['User'], 
                                password=conf['Database']['Password'],
                                    host=conf['Database']['Host'],
                                    database=conf['Database']['Database'])
    except psycopg2.Error as e:
        sys.exit('Aborted!\nGot error {!r}, errno is {}'.format(e, e.args[0]))
    except:
        sys.exit('Unknown error connecting to database.')

    return cnx

def database_query(query, *args):
    '''
    Query SQL database, returning paired values as 
    tuples in a list.  Input is SQL query, and 
    optional arguments/data for query.
    '''
    with database_connect() as cnx:
        with cnx.cursor() as cursor:
            if args is not None:
                cursor.execute(query,args)
            else:
                cursor.execute(query)
        cnx.commit()
        
        
def main():

    views = ("create view disordered as select COUNT(*) AS num_dis, ID from Disorder where disopred_score >= 0.5 group by ID;",
            "create view ordered as select COUNT(*) AS num_ord, ID from Disorder where disopred_score < 0.5 group by ID;",
            "create view dis_ord_count as " +
            "select coalesce( num_dis, 0 ) as num_dis, coalesce( num_ord, 0 ) as num_ord , coalesce( disordered.id, ordered.id ) as id " + 
            "from disordered full outer join ordered on disordered.id = ordered.id;"
            )
            
    drop_views = ("drop view dis_ord_count","drop view disordered;","drop view ordered;")
    
    #Note: plasmosip = falciparum         
    species_list = ("berghei","chabaudi","knowlesi","plasmosip","vivax","yoelii")
    os.rename("conf.ini","_conf.ini")
    
    for species in species_list:
        #Set up database config file
        with open("conf.ini", 'w') as f:
            base_config = ('''
                [Database]
                User = username_here
                Password = password_here
                Host = 127.0.0.1\n''')
            database = ("Database = %s" % species)
            f.write(base_config + database)
        
        for drop_view in drop_views:
            try:
                database_query(drop_view)
            except:
                pass
               
        for view in views:
            database_query(view)
        #Note: Need to edit path below to match that on your system    
        disorder_query  =  ("copy "
                            "(select num_dis, num_ord, gene_id.gene_id as geneid "
                            "from dis_ord_count "
                            "inner join gene_id on dis_ord_count.id = gene_id.id "
                            ") "
                            "to '/home/ramsland/Computational_Results/Scripts_final/Results/Disorder_Analysis/%s_disorder.csv' (format csv, delimiter ',', header true );" % species
                            )
                            

        database_query(disorder_query)
        
        for drop_view in drop_views:
            database_query(drop_view)
            
    os.rename("_conf.ini","conf.ini")
    
if __name__ == '__main__':
    main()
