# Supplementary material for: Insights into the Immunological Properties of Intrinsically Disordered Malaria Proteins Using Proteome Scale Predictions
Source: PLoS One. 2015 Oct 29;10(10):e0141729. doi: 10.1371/journal.pone.0141729 (PMC4626106; doi:10.1371/journal.pone.0141729)
Supplement: S1 File — (ZIP) [file pone.0141729.s006.zip › Scripts_final/Results/SNP_analysis/SNP_Proportion_Results]

--Number of SNPs grouped by disorder (removing duplicates on the same residue)
plasmosip=# SELECT COUNT(*), 
plasmosip-#        CASE when disopred_score >= 0.5 then 1 
plasmosip-#             when disopred_score < 0.5 then 0 
plasmosip-#        END AS dis 
plasmosip-# FROM (SELECT DISTINCT residue, id from SNP_data WHERE SNP_Data.Perc_Calls >= 80 AND SNP_Data.Min_Allele_Freq  > 0.05 AND SNP_Data.Phenotype = 'non-syn') as temp
plasmosip-# INNER JOIN disorder ON temp.id = disorder.id AND temp.residue = disorder.residue 
plasmosip-# GROUP BY dis;
 count | dis 
-------+-----
 27616 |   0
 33666 |   1
(2 rows)


plasmosip=# --total number of residues, grouped by disorder
plasmosip=# SELECT COUNT(*), 
plasmosip-#         CASE when disopred_score >= 0.5 then 1 
plasmosip-#              when disopred_score < 0.5 then 0 
plasmosip-#         END AS dis 
plasmosip-# FROM disorder 
plasmosip-# GROUP by dis;
  count  | dis 
---------+-----
 2768792 |   0
 1344767 |   1
(2 rows)

----------------------------

Proportion of SNPs in ordered regions = 1.00%
Percentage SNPs in disordered regions = 2.50%
