# Supplementary material for: Insights into the Immunological Properties of Intrinsically Disordered Malaria Proteins Using Proteome Scale Predictions
Source: PLoS One. 2015 Oct 29;10(10):e0141729. doi: 10.1371/journal.pone.0141729 (PMC4626106; doi:10.1371/journal.pone.0141729)
Supplement: S1 File — (ZIP) [file pone.0141729.s006.zip › Scripts_final/Results/SNP_analysis/SNP_Proportions_SQL_calls]

--Number of SNPs grouped by disorder (removing duplicates on the same residue)
SELECT COUNT(*), 
       CASE when disopred_score >= 0.5 then 1 
            when disopred_score < 0.5 then 0 
       END AS dis 
FROM (SELECT DISTINCT residue, id from SNP_data WHERE SNP_Data.Perc_Calls >= 80 AND SNP_Data.Min_Allele_Freq  > 0.05 AND SNP_Data.Phenotype = 'non-syn') as temp
INNER JOIN disorder ON temp.id = disorder.id AND temp.residue = disorder.residue 
GROUP BY dis;

--total number of residues, grouped by disorder
SELECT COUNT(*), 
        CASE when disopred_score >= 0.5 then 1 
             when disopred_score < 0.5 then 0 
        END AS dis 
FROM disorder 
GROUP by dis;
