# Supplementary material for: Insights into the Immunological Properties of Intrinsically Disordered Malaria Proteins Using Proteome Scale Predictions
Source: PLoS One. 2015 Oct 29;10(10):e0141729. doi: 10.1371/journal.pone.0141729 (PMC4626106; doi:10.1371/journal.pone.0141729)
Supplement: S1 File — (ZIP) [file pone.0141729.s006.zip › Scripts_final/Results/MHC_distribution/process_MHC_disorder_data_for_figures.R]

setwd("~/Computational_Programs/Scripts_final/Results/MHC_distribution")

#Load Libraries
library(ggplot2)
library(gridExtra)
library(reshape2)

#Function to wrap labels that are too long
label_wrap_gen <- function(width = 25) {
    function(variable, value) {
    lapply(strwrap(as.character(value), width=width, simplify=FALSE),
    paste, collapse="\n")
    }
}

#Load data
dis.mhcI<-read.csv("MHCI_disorder.csv", header=T, sep="\t")
dis.mhcII<-read.csv("MHCII_disorder.csv", header=T, sep="\t")

#Reorder alleles based on level of MHC binding
dis.mhcI$Allele<-reorder(dis.mhcI$Allele,-(dis.mhcI$Low + dis.mhcI$High))
dis.mhcII$Allele<-reorder(dis.mhcII$Allele,-(dis.mhcII$Low + dis.mhcII$High))


#Get total number of binders within each region.
dis.mhcI$Total<-dis.mhcI$High + dis.mhcI$Low + dis.mhcI$No
dis.mhcII$Total<-dis.mhcII$High + dis.mhcII$Low + dis.mhcII$No

#Melt dataset
df_melted_I = melt(dis.mhcI, id.vars=c("Allele","Disorder","Total"), variable.name="Binding", value.name="Rescount")
df_melted_II = melt(dis.mhcII, id.vars=c("Allele","Disorder","Total"), variable.name="Binding", value.name="Rescount")

#Provide factor levels
df_melted_I$Binding<-factor(df_melted_I$Binding, levels=c("High","Low","No"))
df_melted_II$Binding<-factor(df_melted_II$Binding, levels=c("High","Low","No"))


#Assign labels to disorder levels
df_melted_I<-transform(df_melted_I, Disorder = factor(Disorder, levels=c("0","1"), labels = c("Ordered","Disordered")))
df_melted_II<-transform(df_melted_II, Disorder = factor(Disorder, levels=c("0","1"), labels = c("Ordered","Disordered")))

#Remove non-human alleles
df_melted_I<-df_melted_I[df_melted_I$Allele!="H-2_Db",]
df_melted_I<-df_melted_I[df_melted_I$Allele!="H-2_Dd",]
df_melted_I<-df_melted_I[df_melted_I$Allele!="H-2_Kd",]
df_melted_I<-df_melted_I[df_melted_I$Allele!="H-2_Kb",]
df_melted_I<-df_melted_I[df_melted_I$Allele!="H-2_Kk",]
df_melted_I<-df_melted_I[df_melted_I$Allele!="H-2_Ld",]
df_melted_I<-df_melted_I[df_melted_I$Allele!="Mamu_A01",]
df_melted_I<-df_melted_I[df_melted_I$Allele!="Mamu_A02",]
df_melted_I<-df_melted_I[df_melted_I$Allele!="Mamu_A11",]
df_melted_I<-df_melted_I[df_melted_I$Allele!="Mamu_B01",]
df_melted_I<-df_melted_I[df_melted_I$Allele!="Mamu_B17",]
df_melted_I<-df_melted_I[df_melted_I$Allele!="Patr_B0101",]

#Clear any plotting devices
dev.off()
#Generate plot
p<-ggplot(df_melted_I, aes(x=Allele, y= Rescount / Total * 100, factor(Binding), fill=Binding ))
svg("MHCIvsDisorder1.svg", height=6, width = 12, bg = "transparent")
plot1<-p+geom_bar(stat="identity")+theme(axis.text.x=element_text(angle =90, hjust = 1))+scale_y_continuous(name="Percentage of total residues (%)")+facet_wrap(~Disorder)+scale_fill_discrete(name=" MHCI \nBinding")
plot1+theme(strip.text.x = element_text(size = 16))
dev.off()

#Generate MCHII plot
p<-ggplot(df_melted_II, aes(x=Allele, y= Rescount / Total * 100, factor(Binding), fill=Binding ))
svg("MHCIIvsDisorder1.svg", height=8, width = 12, bg = "transparent")
plot2<-p+geom_bar(stat="identity")+theme(axis.text.x=element_text(angle =90, hjust = 1))+scale_y_continuous(name="Percentage of total residues (%)")+facet_wrap(~Disorder)+scale_fill_discrete(name=" MHCII \nBinding")
plot2+theme(strip.text.x = element_text(size = 16))
dev.off()

#Generate grid plot
svg("MHCI&IIvsDisorder1.svg", height=18, width = 12, bg = "transparent")
grid.arrange(plot1,plot2,ncol=1)
dev.off()


#Calculate medians
print("Median for MHCII, Disordered:")
median(df_melted_II$Rescount[df_melted_II$Binding=="High" & df_melted_II$Disorder=="Disordered"]/df_melted_II$Total[df_melted_II$Binding=="High" & df_melted_II$Disorder=="Disordered"])
print("Median for MHCII, Ordered:")
median(df_melted_II$Rescount[df_melted_II$Binding=="High" & df_melted_II$Disorder=="Ordered"]/df_melted_II$Total[df_melted_II$Binding=="High" & df_melted_II$Disorder=="Ordered"])
print("Median for MHCI, Disordered:")
median(df_melted_I$Rescount[df_melted_I$Binding=="High" & df_melted_I$Disorder=="Disordered"]/df_melted_I$Total[df_melted_I$Binding=="High" & df_melted_I$Disorder=="Disordered"])
print("Median for MHCI, Ordered:")
median(df_melted_I$Rescount[df_melted_I$Binding=="High" & df_melted_I$Disorder=="Ordered"]/df_melted_I$Total[df_melted_I$Binding=="High" & df_melted_I$Disorder=="Ordered"])


#Generate summary plot for MHCI
df_melted_I.1<-df_melted_I[df_melted_I$Binding != "No",]
g<-ggplot(df_melted_I.1, aes(x=Disorder, y=Rescount/Total*100))
svg("MHCI_boxplot.svg", height=6, width = 6, bg = "transparent")
g+geom_boxplot()+facet_wrap(~Binding)+theme(axis.text.x = element_text(angle = 0, hjust = 0.5, size = 12, color = "black"))+scale_y_continuous(name="Percentage Binders (%)")+scale_x_discrete(name=element_blank())+theme_bw()
dev.off()

#Generate summary plot for MHCII
df_melted_II.1<-df_melted_II[df_melted_II$Binding != "No",]
h<-ggplot(df_melted_II.1, aes(x=Disorder, y=Rescount/Total*100))
svg("MHCII_boxplot.svg", height=6, width = 6, bg = "transparent")
h+geom_boxplot()+facet_wrap(~Binding)+theme(axis.text.x = element_text(angle = 0, hjust = 0.5, size = 12, color = "black"))+scale_y_continuous(name="Percentage Binders (%)")+scale_x_discrete(name=element_blank())+theme_bw()
dev.off()

#Perform statistical tests on data
print("Wilcoxon test for MHCI high-binders:")
wilcox.test(x=df_melted_I.1$Rescount[df_melted_I.1$Binding == "High" & df_melted_I.1$Disorder == "Disordered"], y =df_melted_I.1$Rescount[df_melted_I.1$Binding == "High" & df_melted_I.1$Disorder == "Ordered"], paired = T )
print("Wilcoxon test for MHCI low-binders:")
wilcox.test(x=df_melted_I.1$Rescount[df_melted_I.1$Binding == "Low" & df_melted_I.1$Disorder == "Disordered"], y =df_melted_I.1$Rescount[df_melted_I.1$Binding == "Low" & df_melted_I.1$Disorder == "Ordered"], paired = T )
print("Wilcoxon test for MHCII high-binders:")
wilcox.test(x=df_melted_II.1$Rescount[df_melted_II.1$Binding == "Low" & df_melted_II.1$Disorder == "Disordered"], y =df_melted_II.1$Rescount[df_melted_II.1$Binding == "Low" & df_melted_II.1$Disorder == "Ordered"], paired = T )
print("Wilcoxon test for MHCII low-binders:")
wilcox.test(x=df_melted_II.1$Rescount[df_melted_II.1$Binding == "High" & df_melted_II.1$Disorder == "Disordered"], y =df_melted_II.1$Rescount[df_melted_II.1$Binding == "High" & df_melted_II.1$Disorder == "Ordered"], paired = T )


###Get medians for high and low binders:###

dis.mhcI$High.low<-dis.mhcI$High + dis.mhcI$Low
dis.mhcII$High.low<-dis.mhcII$High + dis.mhcII$Low

#Melt dataset
df_melted_I = melt(dis.mhcI, id.vars=c("Allele","Disorder","Total"), variable.name="Binding", value.name="Rescount")
df_melted_II = melt(dis.mhcII, id.vars=c("Allele","Disorder","Total"), variable.name="Binding", value.name="Rescount")

#Provide factor levels
df_melted_I$Binding<-factor(df_melted_I$Binding, levels=c("High","Low","No","High.low"))
df_melted_II$Binding<-factor(df_melted_II$Binding, levels=c("High","Low","No","High.low"))


#Assign labels to disorder levels
df_melted_I<-transform(df_melted_I, Disorder = factor(Disorder, levels=c("0","1"), labels = c("Ordered","Disordered")))
df_melted_II<-transform(df_melted_II, Disorder = factor(Disorder, levels=c("0","1"), labels = c("Ordered","Disordered")))

#Calculate medians
print("Median for MHCII, Disordered (500nM):")
median(df_melted_II$Rescount[df_melted_II$Binding=="High.low" & df_melted_II$Disorder=="Disordered"]/df_melted_II$Total[df_melted_II$Binding=="High.low" & df_melted_II$Disorder=="Disordered"])
print("Median for MHCII, Ordered (500nM):")
median(df_melted_II$Rescount[df_melted_II$Binding=="High.low" & df_melted_II$Disorder=="Ordered"]/df_melted_II$Total[df_melted_II$Binding=="High.low" & df_melted_II$Disorder=="Ordered"])
print("Median for MHCI, Disordered (500nM):")
median(df_melted_I$Rescount[df_melted_I$Binding=="High.low" & df_melted_I$Disorder=="Disordered"]/df_melted_I$Total[df_melted_I$Binding=="High.low" & df_melted_I$Disorder=="Disordered"])
print("Median for MHCI, Ordered (500nM):")
median(df_melted_I$Rescount[df_melted_I$Binding=="High.low" & df_melted_I$Disorder=="Ordered"]/df_melted_I$Total[df_melted_I$Binding=="High.low" & df_melted_I$Disorder=="Ordered"])
