# Supplementary material for: Insights into the Immunological Properties of Intrinsically Disordered Malaria Proteins Using Proteome Scale Predictions
Source: PLoS One. 2015 Oct 29;10(10):e0141729. doi: 10.1371/journal.pone.0141729 (PMC4626106; doi:10.1371/journal.pone.0141729)
Supplement: S1 File — (ZIP) [file pone.0141729.s006.zip › Scripts_final/Results/Individual_disorder_data/get_individual_disorder_profiles.py]

#!/usr/bin/env python

import copy
import psycopg2
import sys
import os
import io
import configparser
from os import path

######################
######################
## Define Methods ####
######################
######################


### Defines method to connect to SQL database.  Returns database connection
### handle.  Catches expceptions if it cannot connect.
def database_connect():
    '''
    Connect to SQL database.  Return connection.
    On connection error, will exit script.
    '''
    conf = configparser.ConfigParser()
    conf.read(path.join(path.abspath(path.dirname(__file__)), '../conf.ini'))
    conf.sections()
    #Convert decimals into floating point
    DEC2FLOAT = psycopg2.extensions.new_type(
        psycopg2.extensions.DECIMAL.values,
        'DEC2FLOAT',
        lambda value, curs: float(value) if value is not None else None)
    psycopg2.extensions.register_type(DEC2FLOAT)

    try:
        cnx = psycopg2.connect(user=conf['Database']['User'], 
                                password=conf['Database']['Password'],
                                    host=conf['Database']['Host'],
                                    database=conf['Database']['Database'])
    except psycopg2.Error as e:
        sys.exit('Aborted!\nGot error {!r}, errno is {}'.format(e, e.args[0]))
    except:
        print(conf['Database']['User'])
        sys.exit('Unknown error connecting to database.')

    return cnx


def database_query(query, *args):
    '''
    Query SQL database, returning paired values as 
    tuples in a list.  Input is SQL query, and 
    optional arguments/data for query.
    '''
    with database_connect() as cnx:
        with cnx.cursor() as cursor:
            if args is not None:
                cursor.execute(query,args)
            else:
                cursor.execute(query)
            #List to store protein sequence
            output = []
            #Write all sequences to list
            try:
                for line in cursor.fetchall():
                    output.append(line)
            except:
                pass
            #Close cursor and connection
            
    return output

def main():
    proteins = ["PF3D7_1035300",
                "PF3D7_0304600",
                "PF3D7_0206800",
                "PF3D7_0930300",
                "PF3D7_1035400",
                "PF3D7_0102200",
                "PF3D7_1335900",
                "PF3D7_0731500",
                "PF3D7_1036400",
                "PF3D7_0207600",
                "PF3D7_1133400",
                "PF3D7_0424100",
                "PF3D7_1031000",
                "PF3D7_0208900"
                ]
                
    for protein in proteins:
        call = ("copy "
                "(select residue, Disopred_score "
                "from Disorder "
                "inner join Gene_ID on Disorder.ID = Gene_ID.ID "
                "where Gene_ID.Gene_ID = '%s' "
                ") "
                "to '/home/ramsland/Computational_Programs/Scripts_final/Results/Individual_disorder_data/%s_disorder_profile.tsv' (format csv, delimiter E'\t', header false );" % (protein, protein)
                )
                
        database_query(call)
        
if __name__=="__main__":
    main()
