# Supplementary material for: Insights into the Immunological Properties of Intrinsically Disordered Malaria Proteins Using Proteome Scale Predictions
Source: PLoS One. 2015 Oct 29;10(10):e0141729. doi: 10.1371/journal.pone.0141729 (PMC4626106; doi:10.1371/journal.pone.0141729)
Supplement: S1 File — (ZIP) [file pone.0141729.s006.zip › Scripts_final/Results/Tandem_Repeat_Analysis/SQL_get_tandem_repeat_numbers]

copy
(SELECT 
    CASE
        WHEN Disopred_score >= 0.5 THEN 1
        WHEN Disopred_score < 0.5 THEN 0
    END as DIS, 
    count(*) as total,
    count(t1.residue) as repeats
FROM Disorder
    INNER JOIN Gene_ID 
        ON Disorder.ID = Gene_ID.ID
    LEFT OUTER JOIN (SELECT DISTINCT Residue, ID FROM TREKS
                    WHERE  TREKS.Psim >= 0.8 ) AS t1
        ON t1.ID = Gene_ID.ID
        AND t1.Residue = Disorder.Residue

GROUP BY Dis)
to '/home/ramsland/Computational_Programs/Scripts_final/Results/Tandem_Repeat_Analysis/tandem_repeat_counts.csv' (format csv, delimiter ',', header true );
