# Supplementary material for: Insights into the Immunological Properties of Intrinsically Disordered Malaria Proteins Using Proteome Scale Predictions
Source: PLoS One. 2015 Oct 29;10(10):e0141729. doi: 10.1371/journal.pone.0141729 (PMC4626106; doi:10.1371/journal.pone.0141729)
Supplement: S1 File — (ZIP) [file pone.0141729.s006.zip › Scripts_final/Results/Tandem_Repeat_Analysis/generate_plots.R]

setwd("~/Computational_Programs/Scripts_final/Results/Tandem_Repeat_Analysis/")
library(ggplot2)

## Get Apiloc data
api_data <- read.csv('~/Computational_Programs/Scripts_final/Results/Apiloc_Disorder/apiloc.csv', sep = ',', header = T)
api_data$perc_dis <- (api_data$num_dis / (api_data$num_dis + api_data$num_ord)) * 100

#Melt apiloc data, keep rows that correspond to localisation == true.
api_melt<-melt(api_data, id = c("num_dis","num_ord","gene_id","id","perc_dis"))
api_melt<-subset(api_melt, select = c("gene_id", "perc_dis", "variable", "value"))
api_melt<-api_melt[api_melt$value == 't',]

#Set levels for plotting (to maintain consistency with other plots)
location_levels = levels(reorder(api_melt$variable, -api_melt$perc_dis,median))

#Define function to wrap labels on plots
label_wrap_gen <- function(width = 25) {
function(variable, value) {
lapply(strwrap(as.character(value), width=width, simplify=FALSE),
paste, collapse="\n")
}
}

#Load data
data<-read.csv("treks_disorder_apiloc.csv", header = T, sep = "\t")
data_2 <-read.csv("treks_apiloc.csv", header = T, sep = "\t")

#Define percentage of residues which contain identified non-syn snps.
data$Perc_repeats <- data$Num_repeats / data$Num_Residues * 100
data_2$Perc_repeats <- data_2$Num_repeats / data_2$Num_Residues * 100

#Reorder factor levels based on previous plot
data$Location<-factor(x = data$Location, levels = location_levels)
data_2$Location<-factor(x = data_2$Location, levels = location_levels)

new_labels = c("Nucleus","Exported","PV","Apical","Parasite Plasma Membrane", "Inner Membrane Complex","Apicoplast","Cytoplasm","Golgi","Food Vacuole","Other","ER","Mitochondria")

old_levels = c("nucleus","exported","pv","apical","parasite_plasma_membrane", "inner_membrane_complex","apicoplast","cytoplasm","golgi","food_vacuole","other","er","mitochondrian")

#Provide proper labels (capitalised, underscores removed etc.
for (i in 1:length(new_labels)) {
levels(data$Location)[levels(data$Location)==old_levels[i]] <- new_labels[i]
levels(data_2$Location)[levels(data_2$Location)==old_levels[i]] <- new_labels[i]
}

data<-transform(data, Disorder = factor(Disorder, levels=c(0,1), labels = c("Ordered","Disordered")))

#Reorder factor levels based on previous plot
#data$Location<-factor(x = data$Location, levels = location_levels)
#data_2$Location<-factor(x = data_2$Location, levels = location_levels)

#Generate plots
p1<-ggplot(data,aes(x=factor(1),y=Perc_repeats))
p1 <- p1 + geom_boxplot() + theme_bw()+facet_grid(Disorder~Location, labeller = label_wrap_gen(width=10))+theme(axis.text.x = element_blank(), axis.ticks.x = element_blank())+scale_y_continuous(name="Percentage tandem repeats (%)")+scale_x_discrete(name=element_blank())


p2<-ggplot(data_2, aes(x=Location, y = Perc_repeats))
p2 <- p2 + geom_boxplot() + theme_bw() + theme(axis.text.x = element_text(angle = 90, hjust = 1, vjust = 0.5, size = 11, color = "black"))+scale_y_continuous(name="Percentage tandem repeats (%)")+scale_x_discrete(name=element_blank())

ggsave(file="treks_apiloc_disorder.svg", plot = p1, height = 5, width = 12)
ggsave(file="treks_apiloc.svg", plot = p2, height = 5, width = 12)

#Load proteome data
prot <- read.csv("proteome_repeats.csv", header = T, sep = "\t")

prot$Num_repeats = as.numeric(as.character(prot$Num_repeats))
prot$Num_repeats[is.na(prot$Num_repeats)] = 0
prot$Perc_repeats = prot$Num_repeats / prot$Num_Residues * 100


#Generate statistics for apiloc repeat data
mu <- mean(prot$Perc_repeats)
theta <- sd(prot$Perc_repeats)
stats<-data.frame(matrix(ncol=8,nrow=length(new_labels)))
colnames(stats)<-c("Location","Mean","SD","Median","IQR","W statistic","df","p-value")
temp_names<-levels(data_2$Location)

for (i in 1:length(new_labels)) { 
  temp<-temp_names[i]
  t<-t.test(data_2$Perc_repeats[data_2$Location==temp],mu=mu)
  w<-wilcox.test(data_2$Perc_repeats[data_2$Location==temp],prot$Perc_repeats)
  stats[i,]<-c(temp,mean(data_2$Perc_repeats[data_2$Location==temp]),sd(data_2$Perc_repeats[(data_2$Location==temp)]),median(data_2$Perc_repeats[(data_2$Location==temp)]),IQR(data_2$Perc_repeats[(data_2$Location==temp)]),w[[1]],t[[2]],w[[3]])
}

write.csv(stats,'apiloc_treks_stats.csv')

for (i in 1:length(new_labels)) { 
  temp<-temp_names[i]
  t<-t.test(data_2$Perc_repeats[data_2$Location==temp],mu=mu)
  w<-wilcox.test(data_2$Perc_repeats[data_2$Location==temp],prot$Perc_repeats, alternative = "greater")
  stats[i,]<-c(temp,mean(data_2$Perc_repeats[data_2$Location==temp]),sd(data_2$Perc_repeats[(data_2$Location==temp)]),median(data_2$Perc_repeats[(data_2$Location==temp)]),IQR(data_2$Perc_repeats[(data_2$Location==temp)]),w[[1]],t[[2]],w[[3]])
}

write.csv(stats,'apiloc_treks_stats_one_sided-greater.csv')
