# Supplementary material for: Insights into the Immunological Properties of Intrinsically Disordered Malaria Proteins Using Proteome Scale Predictions
Source: PLoS One. 2015 Oct 29;10(10):e0141729. doi: 10.1371/journal.pone.0141729 (PMC4626106; doi:10.1371/journal.pone.0141729)
Supplement: S1 File — (ZIP) [file pone.0141729.s006.zip › Scripts_final/Results/Tandem_Repeat_Analysis/get_apiloc_tandem_repeat_counts.py]

#!/usr/bin/env python

import copy
import psycopg2
import sys
import os
import io
import configparser
from os import path


######################
######################
## Define Classes ####
######################
######################


######################
######################
## Define Methods ####
######################
######################


### Defines method to connect to SQL database.  Returns database connection
### handle.  Catches expceptions if it cannot connect.
def database_connect():
    '''
    Connect to SQL database.  Return connection.
    On connection error, will exit script.
    '''
    conf = configparser.ConfigParser()
    conf.read(path.join(path.abspath(path.dirname(__file__)), '../conf.ini'))
    conf.sections()
    #Convert decimals into floating point
    DEC2FLOAT = psycopg2.extensions.new_type(
        psycopg2.extensions.DECIMAL.values,
        'DEC2FLOAT',
        lambda value, curs: float(value) if value is not None else None)
    psycopg2.extensions.register_type(DEC2FLOAT)

    try:
        cnx = psycopg2.connect(user=conf['Database']['User'], 
                                password=conf['Database']['Password'],
                                    host=conf['Database']['Host'],
                                    database=conf['Database']['Database'])
    except psycopg2.Error as e:
        sys.exit('Aborted!\nGot error {!r}, errno is {}'.format(e, e.args[0]))
    except:
        print(conf['Database']['User'])
        sys.exit('Unknown error connecting to database.')

    return cnx


def database_query(query, *args):
    '''
    Query SQL database, returning paired values as 
    tuples in a list.  Input is SQL query, and 
    optional arguments/data for query.
    '''
    with database_connect() as cnx:
        with cnx.cursor() as cursor:
            if args is not None:
                cursor.execute(query,args)
            else:
                cursor.execute(query)
            #List to store protein sequence
            output = []
            #Write all sequences to list
            for line in cursor.fetchall():
                output.append(line)
            #Close cursor and connection
            
    return output


######################
######################
#Initialise Variables#
######################
######################
locations = ["nucleus","exported","pv","apical","parasite_plasma_membrane",
            "inner_membrane_complex","apicoplast","cytoplasm","golgi",
            "food_vacuole","other","er","mitochondrian"
            ]

filename = "treks_disorder_apiloc.csv"
filename_2 = "treks_apiloc.csv"
filename_3 = "proteome_repeats.csv"

with open(filename, 'w') as output, open(filename_2, 'w') as output_2, open(filename_3, 'w') as output_3:
    output.write("\t".join(["Gene","Num_repeats","Num_Residues","Disorder","Location"]) + "\n")
    output_2.write("\t".join(["Gene","Num_repeats","Num_Residues","Location"]) + "\n") 
    output_3.write("\t".join(["Gene","Num_repeats","Num_Residues"]) + "\n")
            
    for location in locations:
        get_proteins = ("SELECT Gene_ID.Gene_ID, Protein_Sequence FROM Apiloc_location "
                        "INNER JOIN Protein_sequence ON Apiloc_location.ID = Protein_sequence.ID "
                        "INNER JOIN Gene_ID ON Gene_ID.ID = Apiloc_location.ID "
                        "WHERE %s = true;" % location)
                        
        protein_dict = dict(database_query(get_proteins))
        
        query_dis = ("select "
                    "    CASE WHEN Disopred_score >= 0.5 then 1 "
                    "         WHEN Disopred_score < 0.5 then 0 "
                    "    END as Dis, "
                    "    count(*) "
                    "FROM Disorder "
                    "INNER JOIN Gene_ID ON Disorder.ID = Gene_ID.ID "
                    "WHERE Gene_ID.Gene_ID = %s "
                    "GROUP BY Dis;"
                    )
        
        query_treks = ("SELECT "
                            "CASE WHEN Disopred_score >= 0.5 THEN 1 "
                                 "WHEN Disopred_score < 0.5 THEN 0 "
                            "END as Dis, "
                            "COUNT(t1.Residue) "
                        "FROM Disorder "
                        "INNER JOIN Gene_ID ON Disorder.ID = Gene_ID.ID "
                        "LEFT OUTER JOIN (SELECT DISTINCT Residue, ID FROM TREKS "
                                    "WHERE  TREKS.Psim >= 0.8 ) AS t1 "
                                     "ON t1.ID = Gene_ID.ID "
                            "AND t1.Residue = Disorder.Residue "
                        "WHERE Gene_ID.Gene_ID = %s "
                        "GROUP BY Dis; "
                        )
        query_treks_without_dis = ("SELECT COUNT(t1.Residue) FROM "
                                    "(SELECT DISTINCT Residue, ID FROM TREKS "
                                    "WHERE  TREKS.Psim >= 0.8 ) AS t1 "
                                  "INNER JOIN Gene_ID ON t1.ID = Gene_ID.ID "
                                   "WHERE Gene_ID.Gene_ID = %s; "
                                  )

        count = 0

        for geneid in protein_dict.keys():
                     
            disorder_scores = dict(database_query(query_dis, geneid))
            
            treks_counts = dict(database_query(query_treks, geneid))
            
            for i in treks_counts:
                output.write("\t".join([geneid,str(treks_counts[i]),str(disorder_scores[i]),str(i),location]) + "\n")
                
            treks_count_without_dis = database_query(query_treks_without_dis, geneid)
            output_2.write("\t".join([geneid,str(treks_count_without_dis[0][0]),str(len(protein_dict[geneid])),location]) + "\n")

            count += 1
            print (count)
            
            
    query_proteome = ("SELECT Gene_ID.Gene_ID, count(t1.Residue) FROM "
                               "(SELECT Residue, ID FROM TREKS "
                               "WHERE  TREKS.Psim >= 0.8 GROUP BY ID, Residue) AS t1 "
                               "RIGHT OUTER JOIN Gene_ID ON t1.ID = Gene_ID.ID "
                               "GROUP BY Gene_ID.Gene_ID;"
                                  )
                                  
    query_length = ("SELECT Gene_ID.Gene_ID, Protein_Sequence FROM Gene_ID "
                        "INNER JOIN Protein_sequence ON Gene_ID.ID = Protein_sequence.ID;")
    
    treks_proteome_counts = dict(database_query(query_proteome))
    proteome_counts = dict(database_query(query_length))
    
    for geneid in proteome_counts.keys():
        output_3.write("\t".join([geneid,str(treks_proteome_counts[geneid]),str(len(proteome_counts[geneid]))]) + "\n")
