# Supplementary material for: Insights into the Immunological Properties of Intrinsically Disordered Malaria Proteins Using Proteome Scale Predictions
Source: PLoS One. 2015 Oct 29;10(10):e0141729. doi: 10.1371/journal.pone.0141729 (PMC4626106; doi:10.1371/journal.pone.0141729)
Supplement: S1 File — (ZIP) [file pone.0141729.s006.zip › Scripts_final/Disopred_input_scripts/Scripts_to_run_BLAST_separately/makemat_prepare_script.pl]

#!/usr/bin/perl

use strict;
use warnings;
use File::Copy;


my $inFile = $ARGV[0];

open PNOUT, "> $infile.pn" or die "Can't open pn file: $!";
open SNOUT, "> $infile.sn" or die "Can't open sn file: $!";
open IN, "$inFile" or die "Can't open input file: $!"; 		# opens input file as first argument from cmd interface

######Main block of code##############

$/=">"; 							#set newline character as >
my $junk = <IN>; 						#remove first > character
my @record = <IN>;

foreach my $i (@record) {
    fasta ($i);
    }

close IN;
close PNOUT;
close SNOUT;

#################Subroutine for disopred run############################

sub fasta {

chomp $_[0];

	my($defLine,@seqLines)=split/\n/,$_[0]; 		        #split input into description and seq data
	my $sequence = join('',@seqLines); 			            #creates variable to store full sequence
	my $ident = substr $defLine, 0, index($defLine,"\|"); 	#sets variable containing gene ID
	$ident =~ s/\s//g; 					                    #removes white space from end of gene ID
	
    if (-e ".\\Output_files\\$ident.fasta") {
		    print "$ident found \n";
		} else {
	        my $ident_1 = $ident;
	        $ident_1 =~s/\./dot/g;
	        print PNOUT "$ident_1.chk\n";	
	        print SNOUT "$ident_1.fasta\n";
        }
}


						
