# Supplementary material for: Insights into the Immunological Properties of Intrinsically Disordered Malaria Proteins Using Proteome Scale Predictions
Source: PLoS One. 2015 Oct 29;10(10):e0141729. doi: 10.1371/journal.pone.0141729 (PMC4626106; doi:10.1371/journal.pone.0141729)
Supplement: S1 File — (ZIP) [file pone.0141729.s006.zip › Scripts_final/Disopred_input_scripts/Scripts_to_run_BLAST_separately/seq_input_disopred_blast.pl]

#!/usr/bin/perl

use strict;
use warnings;
use File::Copy;
use Time::Piece;

my $inFile = $ARGV[0];

open IN, "$inFile" or die "Can't open input file: $!"; 		# opens input file as first argument from cmd interface
open LOG, ">> logfile" or die "Can't open log file: $!";	# opens log file (append only)

my $date = Time::Piece->new->strftime('%d/%m/%Y');
my $t = localtime;
print LOG "$date \n \n" ;
print LOG "Start time: $t \n \n";


######Main block of code##############


my $directory = "Output_2";

$/=">"; 							#set newline character as >
my $junk = <IN>; 						#remove first > character
my $count = 0;
my @record = <IN>;

foreach my $i (@record) {
    $count++;
    disopred($i);		
    }


print LOG "$count sequences successfully processed \n \n";
$t = localtime;
print LOG "Time finished: $t \n \n \n ";
close IN; 
close LOG;


#################Subroutine for disopred run############################

sub disopred {

    chomp $_[0];
	my($defLine,@seqLines)=split/\n/,$_[0]; 		        #split input into description and seq data
	my $sequence = join('',@seqLines); 			            #creates variable to store full sequence
	my $ident = substr $defLine, 0, index($defLine,"\|"); 	#sets variable containing gene ID
	$ident =~ s/\s//g; 					                    #removes white space from end of gene ID
	my $ident_2 = $ident;		
	$ident_2 =~s/\./dot/g;

	if (-e "./$ident_2.chk") {
		print "$ident_2 found \n";
	} else {
	    my $ident_1 = $ident;
	    $ident_1 =~s/\./dot/g;
	    open TEMP, "> $ident_1" or die "Can't open temp file: $!"; 		# opens input file as first argument from cmd interface
	    print TEMP ">$_[0]";
	    
		system("E:\\Archives\\Computational\\bin\\blastpgp.exe -b 0 -j 3 -h 0.001 -d E:\\Archives\\Computational\\BLAST_database\\uniref90.fasta\\uniref90.fasta -i $ident_1 -C $ident_1.chk -o $ident_1.blast"); 
								#input to computational program

		if ($? == -1 ) {
			print LOG "$ident : failed: $! \n ";
			print "$ident : failed: $! \n ";

			} else {

			print LOG "$ident : success \n";
			print ("$ident : success \n", "Protein #", $count, " completed. \n");
			}

            close TEMP;
            #unlink $ident_1;							#Delete temporary sequence file
    }
}
