# Supplementary material for: Insights into the Immunological Properties of Intrinsically Disordered Malaria Proteins Using Proteome Scale Predictions
Source: PLoS One. 2015 Oct 29;10(10):e0141729. doi: 10.1371/journal.pone.0141729 (PMC4626106; doi:10.1371/journal.pone.0141729)
Supplement: S1 File — (ZIP) [file pone.0141729.s006.zip › Scripts_final/Disopred_input_scripts/Scripts_to_run_BLAST_separately/instructions]

### Note: It is recommended to run DISOPRED normally, without these scripts 
(as per instructions with DISOPRED3 program).  We took this approach as
blastpgp was giving occasional errors when run under Ubuntu, and this also
meant we could split the computationally intensive work (BLAST search) 
between several Windows machines, while running the main DISOPRED3 script 
in Linux (Ubuntu). IF YOU USE THESE SCRIPTS, MAKE SURE YOU VALIDATE YOUR
OUTPUTS AGAINST A 'NORMAL' DISOPRED RUN.

Our approach involved:

1)  Edit seq_input_disopred_blast.pl script to contain the path to blastpgp
    and uniref90.fasta Blast database as appropriate to your system (you
    should have BLAST installed as per DISOPRED3 installation instructions,
    along with the uniref90.fasta BLAST database.  You may need to build this
    reference database using NCBI Toolkit)
    
2) Run (with sequence_file_name replaced by your fasta file):
      $ seq_input_script_disopred.pl sequence_file_name
      $ makemat_prepare_script.pl sequence_file_name
      $ makemat -P sequence_file_name
      
3) Collect all .fasta and .mtx files into a common folder.  

4) Place 'run_disopred_with_mtx_file.pl' into the main folder of the DISOPRED3
   program.  This is a modified version of the 'run_disopred.pl' script, 
   and allows you to use a pre-calculated .mtx file.
   
5) Edit 'batch_run.py' to contain the correct path to the 'run_dis..._file.pl'
   script.  Call this script, with the first argument being the location of
   the folder which contains the .mtx and .fasta files. eg:
    $ python batch_run.py ~/some_folder/output/
    
6) Collect the output of all disopred runs into a single file using the 
   data_retrieval_disopred3.pl script. eg:
    $ data_retrieval_disopred3.pl  /...some-path.../disopred_output_files  sequence_file_name
