# Supplementary material for: Insights into the Immunological Properties of Intrinsically Disordered Malaria Proteins Using Proteome Scale Predictions
Source: PLoS One. 2015 Oct 29;10(10):e0141729. doi: 10.1371/journal.pone.0141729 (PMC4626106; doi:10.1371/journal.pone.0141729)
Supplement: S1 File — (ZIP) [file pone.0141729.s006.zip › Scripts_final/Disopred_input_scripts/Scripts_to_run_BLAST_separately/batch_run.py]

'''
This script starts a batch Disopred3 run using
mtx files from BLAST run of sequences.
Call from terminal.  First argument to this script is
the location of the folder which contains all .mtx and .fasta
files for the DISOPRED3 algorithm.
'''

import os
import sys
from subprocess import call

#Set input directory

def disorder_call(directory,log):
    mydir = directory

    for file in os.listdir(mydir):
        if file.endswith(".fasta"):
            filepath = os.path.join(mydir,file)
            try:
                retcode = call(['perl ~/Computational_Programs/Disopred/DISOPRED/run_disopred_with_mtx_file.pl %s' % (filepath)], stdout = log, shell=True)
                if retcode < 0:
                    print ("Disopred run was terminated by signal", -retcode, file = sys.stderr)
                else:
                    print ("Disopred processing successful for ", filepath, file = log)
            except OSError as e:
                print ("Disopred execution failed:", e, file = sys.stderr)
                
if __name__ == '__main__':
    directories = sys.argv[1:]
    log = open("./disopred_log.log",'w')
    
    for directory in directories:
        disorder_call(directory,log)
        print("%s finished" % directory)
