# Supplementary material for: Insights into the Immunological Properties of Intrinsically Disordered Malaria Proteins Using Proteome Scale Predictions
Source: PLoS One. 2015 Oct 29;10(10):e0141729. doi: 10.1371/journal.pone.0141729 (PMC4626106; doi:10.1371/journal.pone.0141729)
Supplement: S1 File — (ZIP) [file pone.0141729.s006.zip › Scripts_final/Results/MHC_distribution/MHC_scrambled_analysis/process_scrambled_MHC_disorder_data_for_figures.R]

setwd("~/Computational_Programs/Scripts_final/Results/MHC_distribution/MHC_scrambled_analysis")

#Load Libraries
library(ggplot2)
library(gridExtra)
library(reshape2)

#Load data
mhcI<-read.csv("MHCI_disorder.csv", header=T, sep="\t")
mhcII<-read.csv("MHCII_disorder.csv", header=T, sep="\t")

#Load shuffled data
mhcI_mix1<-read.csv("MHCI_disorder_mix1.csv", header=T, sep="\t")
mhcI_mix2<-read.csv("MHCI_disorder_mix2.csv", header=T, sep="\t")
mhcI_mix3<-read.csv("MHCI_disorder_mix3.csv", header=T, sep="\t")
mhcI_mix4<-read.csv("MHCI_disorder_mix4.csv", header=T, sep="\t")

mhcII_mix1<-read.csv("MHCII_disorder_mix1.csv", header=T, sep="\t")
mhcII_mix2<-read.csv("MHCII_disorder_mix2.csv", header=T, sep="\t")
mhcII_mix3<-read.csv("MHCII_disorder_mix3.csv", header=T, sep="\t")
mhcII_mix4<-read.csv("MHCII_disorder_mix4.csv", header=T, sep="\t")

#Store data in list
mhcI_shuffled = list(mhcI,mhcI_mix1,mhcI_mix2,mhcI_mix3,mhcI_mix4)
mhcII_shuffled = list(mhcII,mhcII_mix1,mhcII_mix2,mhcII_mix3,mhcII_mix4)

#Calculate the percentage of high-binding peptides
for (i in 1:length(mhcI_shuffled)) {
    attach(mhcI_shuffled[[i]])

    mhcI_shuffled[[i]]$Total <- High + Low + No
    mhcI_shuffled[[i]]$Perc <- High / mhcI_shuffled[[i]]$Total * 100
    mhcI_shuffled[[i]]<-subset(mhcI_shuffled[[i]], select=c(Allele,Disorder,Perc))
    detach()
    
    attach(mhcII_shuffled[[i]])

    mhcII_shuffled[[i]]$Total <- High + Low + No
    mhcII_shuffled[[i]]$Perc <- High / mhcII_shuffled[[i]]$Total * 100
    mhcII_shuffled[[i]]<-subset(mhcII_shuffled[[i]], select=c(Allele,Disorder,Perc))
    detach()
    
    }

#Create data frames to store final data    
dfI<-subset(mhcI_shuffled[[1]], select=c(Allele,Disorder,Perc))
dfII<-subset(mhcII_shuffled[[1]], select=c(Allele,Disorder,Perc))

#merge data frames together
for (i in 2:5) {
    dfI <- merge(dfI, mhcI_shuffled[[i]], by = c("Allele", "Disorder"))
    dfII <- merge(dfII, mhcII_shuffled[[i]], by = c("Allele","Disorder"))
    }
    
#Set appropriate column names    
colnames(dfI)  <- c("Allele","Disorder","Perc","Mix.1","Mix.2","Mix.3","Mix.4")
colnames(dfII) <- c("Allele","Disorder","Perc","Mix.1","Mix.2","Mix.3","Mix.4")

#Calculate the average percentage MHC binding across all repeated shuffles.    
attach(dfI)
dfI$MeanMix <- (Mix.1 + Mix.2 + Mix.3 + Mix.4) / 4
detach()

attach(dfII)
dfII$MeanMix <- (Mix.1 + Mix.2 + Mix.3 + Mix.4) / 4
detach()

#Check for normality graphically:
qqnorm(y=(dfI$Perc[dfI$Disorder == 1] - dfI$MeanMix[dfI$Disorder == 1]))
qqnorm(y=(dfI$Perc[dfI$Disorder == 0] - dfI$MeanMix[dfI$Disorder == 0]))
qqnorm(y=(dfII$Perc[dfII$Disorder == 0] - dfII$MeanMix[dfII$Disorder == 0]))
qqnorm(y=(dfII$Perc[dfII$Disorder == 1] - dfII$MeanMix[dfII$Disorder == 1]))
#Perform Shapiro test for normality
tapply(1:nrow(dfI),dfI$Disorder,function(r){shapiro.test((dfI$Perc[r] - dfI$MeanMix[r]))})
tapply(1:nrow(dfII),dfII$Disorder,function(r){shapiro.test((dfII$Perc[r] - dfII$MeanMix[r]))})

# Perform paired wilcoxon test to compare between average result of shuffled sequence analysis
# and observed MHC binding in actual sequence.  Grouped by predicted disorder.
tapply(1:nrow(dfI),dfI$Disorder,function(r){wilcox.test(dfI$Perc[r],dfI$MeanMix[r], paired = T)})
tapply(1:nrow(dfII),dfII$Disorder,function(r){wilcox.test(dfII$Perc[r],dfII$MeanMix[r], paired = T)})

#Melt datasets for plotting with ggplot
dfI.melt<-melt(dfI,id.vars = c("Disorder","Allele"), measure.vars = c("Perc","MeanMix"))
dfII.melt<-melt(dfII,id.vars = c("Disorder","Allele"), measure.vars = c("Perc","MeanMix"))

#Assign labels to disorder levels
dfI.melt<-transform(dfI.melt, Disorder = factor(Disorder, levels=c("0","1"), labels = c("Ordered","Disordered")), variable = factor(variable, levels=c("Perc","MeanMix"), labels = c("Observed","Scrambled")))
dfII.melt<-transform(dfII.melt, Disorder = factor(Disorder, levels=c("0","1"), labels = c("Ordered","Disordered")), variable = factor(variable, levels=c("Perc","MeanMix"), labels = c("Observed","Scrambled")))

#Plot comparisons
g<-ggplot(dfI.melt, aes(x = variable, y = value))
g<-g + geom_boxplot()+facet_grid(~Disorder) + scale_y_continuous(name="Percentage Binders (%)")+scale_x_discrete(name=element_blank())+theme_bw()

h<-ggplot(dfII.melt, aes(x = variable, y = value))
h<-h + geom_boxplot()+facet_grid(~Disorder) + scale_y_continuous(name="Percentage Binders (%)")+scale_x_discrete(name=element_blank())+theme_bw()

ggsave(file="MHCI_shuffle_comparison.svg", plot = g, width = 6, height = 8)
ggsave(file="MHCII_shuffle_comparison.svg",plot = h, width = 6, height = 8)
