# Supplementary material for: Insights into the Immunological Properties of Intrinsically Disordered Malaria Proteins Using Proteome Scale Predictions
Source: PLoS One. 2015 Oct 29;10(10):e0141729. doi: 10.1371/journal.pone.0141729 (PMC4626106; doi:10.1371/journal.pone.0141729)
Supplement: S1 File — (ZIP) [file pone.0141729.s006.zip › Scripts_final/Results/MHC_distribution/Apiloc_MHC_analysis/get_apiloc_mhcII_counts.py]

#!/usr/bin/env python

import copy
import psycopg2
import sys
import os
import io
import configparser
from os import path


######################
######################
## Define Classes ####
######################
######################


class Protein:
    """A class to hold protein information, including disorder scores, sequence
    data, geneid.  Methods include a classification of disorder for any given 
    9-mer peptide sequence, and returning the sequence for this peptide.
    """
    def __init__(self,sequence,gene_id,disorder):
        self.sequence = sequence
        self.name = gene_id
        self.disorder = disorder
        self.mhc_high = {}
        self.mhc_low = {}
	    
    def add_mhc_scores(self, high,low, allele):
        '''Add MHC scores to class, converting bytea from SQL to list'''
        self.mhc_high[allele] = bin_to_list(high)
        self.mhc_low[allele] = bin_to_list(low)


class Score_Matrix:
    """Creates a score matrix, with the nth position of self.score 
    holding a dictionary with each amino acid in it, with an associated 
    frequency of occurence.  """
    def __init__(self, allele):
        self.allele = allele
        self.num_ord_high = 0
        self.num_ord_low = 0
        self.num_ord_none = 0
        self.num_dis_high = 0
        self.num_dis_low = 0
        self.num_dis_none = 0
        
    def update(self, protein):
        high_dis_count = 0
        low_dis_count = 0
        high_ord_count = 0
        low_ord_count = 0
        none_dis_count = 0
        none_ord_count = 0
        for i, score in enumerate(protein.disorder):
            if int(score) == 1:
                if protein.mhc_high[self.allele][i] == 1:
                    high_dis_count += 1
                elif protein.mhc_low[self.allele][i] == 1:
                    low_dis_count += 1
                else:
                    none_dis_count += 1
            if int(score) == 0:
                if protein.mhc_high[self.allele][i] == 1:
                    high_ord_count += 1
                elif protein.mhc_low[self.allele][i] == 1:
                    low_ord_count += 1
                else:
                    none_ord_count += 1
                    
        self.num_dis_high += high_dis_count
        self.num_dis_low += low_dis_count
        self.num_ord_high += high_ord_count
        self.num_ord_low += low_ord_count
        self.num_dis_none += none_dis_count
        self.num_ord_none += none_ord_count
                     
	
    def write_output(self,filename, location):
        results_dis = '\t'.join([str(self.allele),str(self.num_dis_high),str(self.num_dis_low),str(self.num_dis_none),"1",str(location)])
        results_ord = '\t'.join([str(self.allele),str(self.num_ord_high),str(self.num_ord_low),str(self.num_ord_none),"0",str(location)])
        with open(filename,'a') as output:
            output.write(results_dis + "\n")
            output.write(results_ord + "\n")
	        

######################
######################
## Define Methods ####
######################
######################


### Defines method to connect to SQL database.  Returns database connection
### handle.  Catches expceptions if it cannot connect.
def database_connect():
    '''
    Connect to SQL database.  Return connection.
    On connection error, will exit script.
    '''
    conf = configparser.ConfigParser()
    conf.read(path.join(path.abspath(path.dirname(__file__)), '../../conf.ini'))
    conf.sections()
    #Convert decimals into floating point
    DEC2FLOAT = psycopg2.extensions.new_type(
        psycopg2.extensions.DECIMAL.values,
        'DEC2FLOAT',
        lambda value, curs: float(value) if value is not None else None)
    psycopg2.extensions.register_type(DEC2FLOAT)

    try:
        cnx = psycopg2.connect(user=conf['Database']['User'], 
                                password=conf['Database']['Password'],
                                    host=conf['Database']['Host'],
                                    database=conf['Database']['Database'])
    except psycopg2.Error as e:
        sys.exit('Aborted!\nGot error {!r}, errno is {}'.format(e, e.args[0]))
    except:
        print(conf['Database']['User'])
        sys.exit('Unknown error connecting to database.')

    return cnx


def database_query(query, *args):
    '''
    Query SQL database, returning paired values as 
    tuples in a list.  Input is SQL query, and 
    optional arguments/data for query.
    '''
    with database_connect() as cnx:
        with cnx.cursor() as cursor:
            if args is not None:
                print(args)
                cursor.execute(query,args)
            else:
                cursor.execute(query)
            #List to store protein sequence
            output = []
            #Write all sequences to list
            for line in cursor.fetchall():
                output.append(line)
            #Close cursor and connection
            
    return output


def bin_to_list(bits):
    '''
    Take a binary string from PostgreSQL and 
    convert into a positional list.
    Returns converted list.
    '''
    binary_string = str(bits)
    temp = [int(x) for x in list(binary_string)]

    return temp

######################
######################
#Initialise Variables#
######################
######################


locations = ["nucleus","exported","pv","apical","parasite_plasma_membrane",
            "inner_membrane_complex","apicoplast","cytoplasm","golgi",
            "food_vacuole","other","er","mitochondrian"
            ]
            

##Set list of mhc1 alleles
allele_list = ["HLA-DPA101-DPB10401","HLA-DPA10103-DPB10201",
			"HLA-DPA10201-DPB10101","HLA-DPA10201-DPB10501",
			"HLA-DPA10301-DPB10402","HLA-DPB10301-DPB10401",
			"HLA-DQA10101-DQB10501","HLA-DQA10102-DQB10602",
			"HLA-DQA10301-DQB10302","HLA-DQA10401-DQB10402",
			"HLA-DQA10501-DQB10201","HLA-DQA10501-DQB10301",
			"HLA-DRB10101","HLA-DRB10301","HLA-DRB10401",
			"HLA-DRB10404","HLA-DRB10405","HLA-DRB10701",
			"HLA-DRB10802","HLA-DRB10901","HLA-DRB11101",
			"HLA-DRB11302","HLA-DRB11501","HLA-DRB30101",
			"HLA-DRB40101","HLA-DRB50101"
			]
			
filename = "MHCII_disorder_apiloc.csv"

with open(filename, 'w') as output:
    output.write("\t".join(["Allele","High","Low","No","Disorder","Location"]) + "\n")  
    
              
for location in locations:
    get_proteins = ("SELECT Gene_ID.Gene_ID, Protein_Sequence FROM Apiloc_location "
                    "INNER JOIN Protein_sequence ON Apiloc_location.ID = Protein_sequence.ID "
                    "INNER JOIN Gene_ID ON Gene_ID.ID = Apiloc_location.ID "
                    "WHERE %s = true;" % location)
                    
    protein_dict = dict(database_query(get_proteins))
         
         
    ## Initialise dictionary to hold protein data
    protein_data={}


    ## Initialise score matrices
    #List to hold all score matrices
    matrices = {}

    #Set up a dictionary to hold scores for each allele
    for allele in allele_list:
        matrices[allele] = Score_Matrix(allele)


    count = 0
    ##Gets disorder scores for each protein, writes scores to corresponding protein
    ##data instance.
    for geneid in protein_dict.keys():

        disorder_list = []
        query = ("SELECT Residue, "
                 "CASE WHEN Disopred_score >= 0.5 THEN 1 "
                 "     WHEN Disopred_score < 0.5 THEN 0 "
                 "END "
                 "FROM Disorder "
                 "INNER JOIN Gene_ID ON "
                 "Disorder.ID = Gene_ID.ID "
                 "WHERE Gene_ID.Gene_ID = '%s'" % geneid)
                 
        disorder_scores = dict(database_query(query))

        for i in range(len(disorder_scores)):
            disorder_list.append(disorder_scores[i+1])

        count += 1
        print (count)

    ##Get MHCII binding data
    #for geneid in protein_data.keys():

        for allele in allele_list:
        
            protein_data = Protein(list(protein_dict[geneid]),
                            geneid,disorder_list)
	        
            query = ("SELECT Allele_ID.Allele, NetMHCII_score.High_binding_core, NetMHCII_score.Low_binding_core FROM " +
	                 "NetMHCII_score " +
	                 "INNER JOIN Gene_ID ON " +
                     "NetMHCII_score.ID = Gene_ID.ID " +
                     "INNER JOIN Allele_ID ON " +
                     "NetMHCII_score.Allele = Allele_ID.Allele_ID " +
                     "WHERE Allele_ID.Allele = '%s' " % allele +
                     "AND Gene_ID.Gene_ID = '%s'; " % geneid 
                     )

            mhc_binders = database_query(query)
            try:
                protein_data.add_mhc_scores(high=mhc_binders[0][1],low=mhc_binders[0][2],allele=mhc_binders[0][0])
                matrices[allele].update(protein_data)
            except:
                print("Couldn't get allele %s for gene ID %s" % (allele, geneid))
        


    for matrix in matrices:
        matrices[matrix].write_output(filename,location)
