# Supplementary material for: Insights into the Immunological Properties of Intrinsically Disordered Malaria Proteins Using Proteome Scale Predictions
Source: PLoS One. 2015 Oct 29;10(10):e0141729. doi: 10.1371/journal.pone.0141729 (PMC4626106; doi:10.1371/journal.pone.0141729)
Supplement: S1 File — (ZIP) [file pone.0141729.s006.zip › Scripts_final/Results/MHC_distribution/Apiloc_MHC_analysis/process_MHC_apiloc_disorder_data_for_figures.R]

setwd("~/Computational_Programs/Scripts_final/Results/MHC_distribution/Apiloc_MHC_analysis")

#Load Libraries
library(ggplot2)
library(gridExtra)
library(reshape2)

#Function to wrap labels that are too long
label_wrap_gen <- function(width = 25) {
    function(variable, value) {
    lapply(strwrap(as.character(value), width=width, simplify=FALSE),
    paste, collapse="\n")
    }
}

#Load data
dis.mhcI<-read.csv("MHCI_disorder_apiloc.csv", header=T, sep="\t")
dis.mhcII<-read.csv("MHCII_disorder_apiloc.csv", header=T, sep="\t")

#Reorder alleles based on level of MHC binding
dis.mhcI$Allele<-reorder(dis.mhcI$Allele,-(dis.mhcI$Low + dis.mhcI$High))
dis.mhcII$Allele<-reorder(dis.mhcII$Allele,-(dis.mhcII$Low + dis.mhcII$High))


#Get total number of binders within each region.
dis.mhcI$Total<-dis.mhcI$High + dis.mhcI$Low + dis.mhcI$No
dis.mhcII$Total<-dis.mhcII$High + dis.mhcII$Low + dis.mhcII$No

#Melt dataset
df_melted_I = melt(dis.mhcI, id.vars=c("Allele","Disorder","Total","Location"), variable.name="Binding", value.name="Rescount")
df_melted_II = melt(dis.mhcII, id.vars=c("Allele","Disorder","Total","Location"), variable.name="Binding", value.name="Rescount")

new_labels = c("Nucleus","Exported","PV","Apical","Parasite Plasma Membrane", "Inner Membrane Complex","Apicoplast","Cytoplasm","Golgi","Food Vacuole","Other","ER","Mitochondrian")
old_levels = c("nucleus","exported","pv","apical","parasite_plasma_membrane", "inner_membrane_complex","apicoplast","cytoplasm","golgi","food_vacuole","other","er","mitochondrian")
for (i in 1:length(new_labels)) {
	levels(df_melted_I$Location)[levels(df_melted_I$Location)==old_levels[i]] <- new_labels[i]
	levels(df_melted_II$Location)[levels(df_melted_II$Location)==old_levels[i]] <- new_labels[i]
	}

#Provide factor levels
df_melted_I$Binding<-factor(df_melted_I$Binding, levels=c("High","Low","No"))
df_melted_II$Binding<-factor(df_melted_II$Binding, levels=c("High","Low","No"))


#Drop unneeded data
df_melted_I<-df_melted_I[df_melted_I$Binding=="High",]
df_melted_II<-df_melted_II[df_melted_II$Binding=="High",]


#Assign labels to disorder levels
df_melted_I<-transform(df_melted_I, Disorder = factor(Disorder, levels=c("0","1"), labels = c("Ordered","Disordered")))
df_melted_II<-transform(df_melted_II, Disorder = factor(Disorder, levels=c("0","1"), labels = c("Ordered","Disordered")))

#Remove non-human alleles
df_melted_I<-df_melted_I[df_melted_I$Allele!="H-2_Db",]
df_melted_I<-df_melted_I[df_melted_I$Allele!="H-2_Dd",]
df_melted_I<-df_melted_I[df_melted_I$Allele!="H-2_Kd",]
df_melted_I<-df_melted_I[df_melted_I$Allele!="H-2_Kb",]
df_melted_I<-df_melted_I[df_melted_I$Allele!="H-2_Kk",]
df_melted_I<-df_melted_I[df_melted_I$Allele!="H-2_Ld",]
df_melted_I<-df_melted_I[df_melted_I$Allele!="Mamu_A01",]
df_melted_I<-df_melted_I[df_melted_I$Allele!="Mamu_A02",]
df_melted_I<-df_melted_I[df_melted_I$Allele!="Mamu_A11",]
df_melted_I<-df_melted_I[df_melted_I$Allele!="Mamu_B01",]
df_melted_I<-df_melted_I[df_melted_I$Allele!="Mamu_B17",]
df_melted_I<-df_melted_I[df_melted_I$Allele!="Patr_B0101",]

#Clear any plotting devices
dev.off()


#Generate summary plot for MHCI
df_melted_I.1<-df_melted_I[df_melted_I$Binding != "No",]
g<-ggplot(df_melted_I.1, aes(x=factor(1), y=Rescount/Total*100))
svg("MHCI_boxplot_apiloc.svg", height=8, width = 15, bg = "transparent")
g+geom_boxplot()+facet_grid(Disorder~Location, labeller = label_wrap_gen(width=10) )+theme(axis.text.x = element_text(angle = 0, hjust = 0.5, size = 12, color = "black"))+scale_y_continuous(name="Percentage Binders (%)")+scale_x_discrete(name=element_blank())+theme_bw()
dev.off()

#Generate summary plot for MHCII
df_melted_II.1<-df_melted_II[df_melted_II$Binding != "No",]
h<-ggplot(df_melted_II.1, aes(x=factor(1), y=Rescount/Total*100))
svg("MHCII_boxplot_apiloc.svg", height=8, width = 15, bg = "transparent")
h+geom_boxplot()+facet_grid(Disorder~Location, labeller = label_wrap_gen(width=10))+theme(axis.text.x = element_text(angle = 0, hjust = 0.5, size = 12, color = "black"))+scale_y_continuous(name="Percentage Binders (%)")+scale_x_discrete(name=element_blank())+theme_bw()
dev.off()


#Perform statistical tests:
dis.mhcI$PropHigh<-dis.mhcI$High / dis.mhcI$Total
dis.mhcI$PropLow<-(dis.mhcI$Low + dis.mhcI$High) / dis.mhcI$Total
dis.mhcII$PropHigh<-dis.mhcII$High / dis.mhcII$Total
dis.mhcII$PropLow<-(dis.mhcII$Low + dis.mhcII$High)/ dis.mhcII$Total

### MHCI

x<-list()
for (j in levels(factor(dis.mhcI$Disorder))) {

	x<-list()

	for (i in levels(factor(dis.mhcI$Location))) {
		x<-c(x,list(dis.mhcI$PropHigh[dis.mhcI$Location==i & dis.mhcI$Disorder == j]))
		
	}

print(j)
print(kruskal.test(x))

}

x<-list()
for (j in levels(factor(dis.mhcI$Disorder))) {

	x<-list()

	for (i in levels(factor(dis.mhcI$Location))) {
		x<-c(x,list(dis.mhcI$PropLow[dis.mhcI$Location==i & dis.mhcI$Disorder == j]))
		
	}

print(j)
print(kruskal.test(x))

}


### MHCII
x<-list()
for (j in levels(factor(dis.mhcII$Disorder))) {

	x<-list()

	for (i in levels(factor(dis.mhcII$Location))) {
		x<-c(x,list(dis.mhcII$PropHigh[dis.mhcII$Location==i & dis.mhcII$Disorder == j]))
		
	}

print(j)
print(kruskal.test(x))

}


x<-list()
for (j in levels(factor(dis.mhcII$Disorder))) {

	x<-list()

	for (i in levels(factor(dis.mhcII$Location))) {
		x<-c(x,list(dis.mhcII$PropLow[dis.mhcII$Location==i & dis.mhcII$Disorder == j]))
		print(median(dis.mhcII$PropLow[dis.mhcII$Location==i & dis.mhcII$Disorder == j]))
	}

print(j)
print(kruskal.test(x))

}

#Without mitochondria
x<-list()
for (j in levels(factor(dis.mhcII$Disorder))) {

	x<-list()

	for (i in levels(factor(dis.mhcII$Location[dis.mhcII$Location != "mitochondrian"]))) {
		x<-c(x,list(dis.mhcII$PropLow[dis.mhcII$Location==i & dis.mhcII$Disorder == j]))
		print(median(dis.mhcII$PropLow[dis.mhcII$Location==i & dis.mhcII$Disorder == j]))
	}

print(j)
print(kruskal.test(x))

}
