# Supplementary material for: Insights into the Immunological Properties of Intrinsically Disordered Malaria Proteins Using Proteome Scale Predictions
Source: PLoS One. 2015 Oct 29;10(10):e0141729. doi: 10.1371/journal.pone.0141729 (PMC4626106; doi:10.1371/journal.pone.0141729)
Supplement: S1 File — (ZIP) [file pone.0141729.s006.zip › Scripts_final/Results/MHC_disorder_sequence_analysis/MHCI/Peptide_sequence_scoring_MHC.py]

#!/usr/bin/env python

import copy
import psycopg2
import sys
import os
import configparser
from os import path


######################
######################
## Define Classes ####
######################
######################

class Protein:
	"""A class to hold protein information, including disorder scores, sequence
	data, geneid.  Methods include a classification of disorder for any given 
	9-mer peptide sequence, and returning the sequence for this peptide.
	"""
	def __init__(self,sequence,gene_id,disorder):
		self.sequence = sequence
		self.name = gene_id
		self.disorder = disorder
	
	#Method to classify a peptide starting on a particular residue as either 
	#ordered, disordered or mixed.  Returns 0 for ordered, 1 for disordered, 2
	#for  mixed.	
	def classify_disorder(self,residue):
		self.count = 0
		for i in range(9):
			try:
				self.count+=self.disorder[residue + i]
			except Exception as e:
				print ("Sequence length of disordered prediction does not match MHC prediction. Gene is " + self.name)
		if self.count == 0:
			return 0
		elif self.count == 9:
			return 1
		else:
			return 2
	
	#Method to return the sequence for a peptide starting at a particular 
	#residue.		
	def get_seq(self,residue):
		self.peptide = []
		for i in range(9):
			self.peptide.append(self.sequence[residue + i])
		return self.peptide

class Score_Matrix:
	"""Creates a score matrix, with the nth position of self.score 
	holding a dictionary with each amino acid in it, with an associated 
	frequency of occurence.  """
	def __init__(self, allele):
		self.score = []
		self.count = 0
		self.aa = {}
		self.allele = allele
		for x in ["A","C","D","E","F","G","H","I","K","L","M","N","P","Q",
					"R","S","T","U","V","W","Y","*"]:
			self.aa[x] = 0
		for i in range(9):
				self.score.append(copy.copy(self.aa))
	#Method to add a score to the score matrix.  Input is peptide 
	#sequence (9-mer)
	def add_score(self, seq):
		self.count+=1
		for i in range(9):
			try:
				self.score[i][seq[i]]+=1
			except Exception as e:
				print ("Error", e)
	
	def write_output(self,filename):
		filehandle = open(filename + self.allele + ".txt",'w')
		self.temp_count = 0
#		print self.count
		for position in self.score:
			self.temp_count+=1
			for residue in position.keys():
				if self.count != 0:
					percentage = position[residue]/float(self.count)*100
				elif self.count == 0:
					percentage = 0
				output = (str(self.temp_count) + "\t" + str(residue) + "\t" + 
							str(position[residue]) + "\t" + 
							str(percentage) + "\n")
				filehandle.write(output)

######################
######################
## Define Methods ####
######################
######################


### Defines method to connect to SQL database.  Returns database connection
### handle.  Catches expceptions if it cannot connect.
def database_connect():
    '''
    Connect to SQL database.  Return connection.
    On connection error, will exit script.
    '''
    conf = configparser.ConfigParser()
    conf.read(path.join(path.abspath(path.dirname(__file__)), '../../conf.ini'))
    try:
        cnx = psycopg2.connect(user=conf['Database']['User'], 
                                password=conf['Database']['Password'],
                                    host=conf['Database']['Host'],
                                    database=conf['Database']['Database'])
    except psycopg2.Error as e:
        sys.exit('Aborted!\nGot error {!r}, errno is {}'.format(e, e.args[0]))
    except:
        sys.exit('Unknown error connecting to database.')

    return cnx

###Defines methods to disconnect from SQL database
def database_disconnect(cnx):
	cnx.close()

### Defines method to query SQL database, returning pairs of values
### in a dictionary
def database_query(query):
	cnx = database_connect()
	cursor = cnx.cursor()
	cursor.execute(query)
	#Dictionary to store protein sequence
	output_dict = {}
	#Write all sequences to dictionary
	for (key, value) in cursor:
		output_dict[key] = value
	#Close cursor and connection
	cursor.close()
	database_disconnect(cnx)
	return output_dict


######################
######################
#Initialise Variables#
######################
######################

## Initialise dictionary to hold protein data
protein_data={}

##Set list of mhc1 alleles
allele_list = ["A0101", "A0201", "A0202", "A0203", "A0204", "A0206", 
			"A0211", "A0212", "A0216", "A0219", "A0301", "A1101", 
			"A2301", "A2402", "A2403", "A2601", "A2602", "A2902", 
			"A3001", "A3002", "A3101", "A3301", "A6801", "A6802", 
			"A6901", "B0702", "B0801", "B0802", "B1501", "B1801", 
			"B2705", "B3501", "B3901", "B4001", "B4002", "B4402", 
			"B4403", "B4501", "B5101", "B5301", "B5401", "B5701", 
			"B5801", "H-2_Db", "H-2_Dd", "H-2_Kb", "H-2_Kd", "H-2_Kk", 
			"H-2_Ld", "Mamu_A01", "Mamu_A02", "Mamu_A11", "Mamu_B01", 
			"Mamu_B17", "Patr_B0101"
			]

## Initialise score matrices
#List to hold all score matrices
matrice_list = ["mixed_matrix", "disorder_matrix", "ordered_matrix"] 
				

matrice_ref_list = ["mixed_ref_matrix", "disorder_ref_matrix", "ordered_ref_matrix"]

matrices = {k: {} for k in matrice_list}

matrices_ref = {k: Score_Matrix("Null") for k in matrice_ref_list}

#Set up a dictionary to hold scores for each allele
for matrix in matrices.keys():
	for allele in allele_list:
		matrices[matrix][allele] = Score_Matrix(allele)

######################
######################
# Main Block of Code #
######################
######################


	
##Generates a list of protein IDs and corresponding sequences	
query = ("SELECT Gene_ID.Gene_ID, Protein_Sequence FROM Protein_sequence "
         "INNER JOIN Gene_ID ON Gene_ID.ID = Protein_sequence.ID;")
protein_dict = database_query(query)


##Gets disorder scores for each protein, writes scores to corresponding protein
##data instance.
for geneid in protein_dict.keys():

	disorder_list = []
			
	query = ("SELECT Residue, "
			 "CASE WHEN Disopred_score > 0.5 THEN 1 "
             "     WHEN Disopred_score <= 0.5 THEN 0 "
             "END "
             "FROM Disorder "
             "INNER JOIN Gene_ID ON "
             "Disorder.ID = Gene_ID.ID "
             "WHERE Gene_ID.Gene_ID = '%s'" % geneid)

	disorder_scores = database_query(query)

	for i in range(len(disorder_scores)):
		disorder_list.append(disorder_scores[i+1])

	protein_data[geneid] = Protein(list(protein_dict[geneid]),
								geneid,disorder_list)

##Get MHC binding data
#for geneid in protein_data.keys():

	for allele in allele_list:
		query = ("SELECT Residue, Affinity_score FROM " + 
	             "NetMHC_residue_score " +
	             "INNER JOIN Gene_ID ON " +
                 "NetMHC_residue_score.ID = Gene_ID.ID " +
                 "INNER JOIN Allele_ID ON " +
                 "NetMHC_residue_score.Allele = Allele_ID.Allele_ID " +
                 "WHERE Allele_ID.Allele = '%s' " % allele +
                 "AND Gene_ID.Gene_ID = '%s' " % geneid +
                 "AND Affinity_score < 50;")

		mhc_binders = database_query(query)

		for residue in mhc_binders.keys():
			disorder_type = protein_data[geneid].classify_disorder(residue-1)
			temp_seq = protein_data[geneid].get_seq(residue-1)
			if disorder_type == 0:
				matrices["ordered_matrix"][allele].add_score(temp_seq)
			elif disorder_type == 1:
				matrices["disorder_matrix"][allele].add_score(temp_seq)
			elif disorder_type == 2:
				matrices["mixed_matrix"][allele].add_score(temp_seq)
			else:
				print ("Error adding score to matrix!")


#Run simulation on all available peptides, regardless of MHC binding ability
for geneid in protein_data.keys():
	for residue in range(len(protein_data[geneid].disorder[:-8])):
		disorder_type = protein_data[geneid].classify_disorder(residue)
		temp_seq = protein_data[geneid].get_seq(residue)
		if disorder_type == 0:
			matrices_ref["ordered_ref_matrix"].add_score(temp_seq)
		elif disorder_type == 1:
			matrices_ref["disorder_ref_matrix"].add_score(temp_seq)
		elif disorder_type == 2:
			matrices_ref["mixed_ref_matrix"].add_score(temp_seq)
		else:
			print ("Error adding score to matrix!")

for matrix in matrices:
	for allele in allele_list:
		matrices[matrix][allele].write_output(matrix)

for matrix in matrices_ref:
	matrices_ref[matrix].write_output(matrix)

#Move all files into relevant folders.	
files = os.listdir(os.getcwd())
dir_names = {"disorder_":"Disordered","ordered_":"Ordered","mixed_":"Mixed"}

for f in files:
    for subset in ["disorder_","ordered_","mixed_"]:
        if subset in f:
            os.rename(path.join(os.getcwd(),f) , path.join(os.getcwd(),dir_names[subset],f))
        
