# Supplementary material for: Insights into the Immunological Properties of Intrinsically Disordered Malaria Proteins Using Proteome Scale Predictions
Source: PLoS One. 2015 Oct 29;10(10):e0141729. doi: 10.1371/journal.pone.0141729 (PMC4626106; doi:10.1371/journal.pone.0141729)
Supplement: S1 File — (ZIP) [file pone.0141729.s006.zip › Scripts_final/Results/MHC_disorder_sequence_analysis/MHCI/Total_score.py]

#!/usr/bin/env python

import copy
import os


######################
######################
## Define Classes ####
######################
######################

class Protein:
	"""A class to hold protein information, including disorder scores, sequence
	data, geneid.  Methods include a classification of disorder for any given 
	9-mer peptide sequence, and returning the sequence for this peptide.
	"""
	def __init__(self,sequence,gene_id,disorder):
		self.sequence = sequence
		self.name = gene_id
		self.disorder = disorder
	
	#Method to classify a peptide starting on a particular residue as either 
	#ordered, disordered or mixed.  Returns 0 for ordered, 1 for disordered, 2
	#for  mixed.	
	def classify_disorder(self,residue):
		self.count = 0
		for i in range(9):
			try:
				self.count+=self.disorder[residue + i]
			except Exception as e:
				print ("Gene is " + self.name)
		if self.count == 0:
			return 0
		elif self.count == 9:
			return 1
		else:
			return 2
	
	#Method to return the sequence for a peptide starting at a particular 
	#residue.		
	def get_seq(self,residue):
		self.peptide = []
		for i in range(9):
			self.peptide.append(self.sequence[residue + i])
		return self.peptide

class Score_Matrix:
	"""Creates a score matrix, with the nth position of self.score 
	holding a dictionary with each amino acid in it, with an associated 
	frequency of occurence.  """
	def __init__(self, allele):
		self.score = []
		self.count = 0
		self.aa = {}
		self.allele = allele
		for x in ["A","C","D","E","F","G","H","I","K","L","M","N","P","Q",
					"R","S","T","U","V","W","Y","*"]:
			self.aa[x] = 0
		for i in range(9):
				self.score.append(copy.copy(self.aa))
	#Method to add a score to the score matrix.  Input is peptide 
	#sequence (9-mer)
	def add_score(self, seq):
		self.count+=1
		for i in range(9):
			try:
				self.score[i][seq[i]]+=1
			except Exception as e:
				print ("Error", e)
	
	def write_output(self,filename):
		filehandle = open(filename + self.allele + ".txt",'w')
		self.temp_count = 0
#		print self.count
		for position in self.score:
			self.temp_count+=1
			for residue in position.keys():
				if self.count != 0:
					percentage = position[residue]/float(self.count)*100
				elif self.count == 0:
					percentage = 0
				output = (str(self.temp_count) + "\t" + str(residue) + "\t" + 
							str(position[residue]) + "\t" + 
							str(percentage) + "\n")
				filehandle.write(output)

###################
###################
####Main Code######
###################
###################

for i in ["Disordered","Mixed","Ordered"]:
	total_score = Score_Matrix("Null")
	path = "./%s" % i
	for filename in os.listdir(path):
		fh = open("./%s/%s" % (i,filename), 'r')
		for line in fh:
			data = line.split()
			total_score.score[int(data[0])-1][data[1]]+=int(data[2])
	total_score.write_output("Output_%s.txt" % i)
