# Supplementary material for: Insights into the Immunological Properties of Intrinsically Disordered Malaria Proteins Using Proteome Scale Predictions
Source: PLoS One. 2015 Oct 29;10(10):e0141729. doi: 10.1371/journal.pone.0141729 (PMC4626106; doi:10.1371/journal.pone.0141729)
Supplement: S1 File — (ZIP) [file pone.0141729.s006.zip › Scripts_final/Results/MHC_disorder_sequence_analysis/MHCII/generate_plots.R]

library(ggplot2)
setwd("/home/ramsland/Computational_Programs/Scripts_final/Results/MHC_disorder_sequence_analysis/MHCII")

#Set order of residues on plots
res_levels<-c("D","E","R","K","H","N","Q","S","T","C","M","G","P","A","V","L","I","W","Y","F")

### Set colours and group residues
residue_group <- c("1","1","1","1","1","2","2","2","2","3","4","4","4","4","4","4","4","5","5","5")
colorset_1 <-c("#e31919ff","#357db8ff","#585858ff","#4cae4aff","#974ca1ff")
labels <- c("Charged, Hydrophilic", "Hydrophilic", "Disulfide forming (Cysteine)", "Hydrophobic","Aromatic, hydrophobic")
colour_df<-data.frame(residue_group,res_levels)

#Read in data for MHC binding peptides
dis<-read.csv("Output_Disordered.txtNull.txt", sep="\t", header = F)
ord<-read.csv("Output_Ordered.txtNull.txt", sep="\t", header = F)
mix<-read.csv("Output_Mixed.txtNull.txt", sep="\t", header = F)

#Read in data for background sequence composition
ref_dis <- read.csv(file="disorder_ref_matrixNull.txt", header = F, sep = "\t")
ref_ord <- read.csv(file="order_ref_matrixNull.txt", header = F, sep = "\t")
ref_mix <- read.csv(file="mixed_ref_matrixNull.txt", header = F, sep = "\t")

#Some data manipulation
dis$V4 <- dis$V3 / sum(dis$V3[dis$V1==1]) *100
ord$V4 <- ord$V3 / sum(ord$V3[ord$V1==1]) *100
mix$V4 <- mix$V3 / sum(mix$V3[mix$V1==1]) *100

ref_dis$V4 <- ref_dis$V3 / sum(ref_dis$V3[ref_dis$V1==1]) *100
ref_ord$V4 <- ref_ord$V3 / sum(ref_ord$V3[ref_ord$V1==1]) *100
ref_mix$V4 <- ref_mix$V3 / sum(ref_mix$V3[ref_mix$V1==1]) *100

dis_merge <- merge(dis, ref_dis, by= c("V1","V2"))
ord_merge <- merge(ord, ref_ord, by= c("V1","V2"))
mix_merge <- merge(mix, ref_mix, by= c("V1","V2"))

dis_merge$prop <- (dis_merge$V4.x - dis_merge$V4.y )/ dis_merge$V4.y
ord_merge$prop <- (ord_merge$V4.x - ord_merge$V4.y )/ ord_merge$V4.y
mix_merge$prop <- (mix_merge$V4.x - mix_merge$V4.y )/ mix_merge$V4.y

#Remove odd amino acids (U and *)
dis_fin <- subset(dis_merge, dis_merge$V2 != "*" & dis_merge$V2 != "U")
ord_fin <- subset(ord_merge, ord_merge$V2 != "*" & ord_merge$V2 != "U")
mix_fin <- subset(mix_merge, mix_merge$V2 != "*" & mix_merge$V2 != "U")

#Reorder levels
dis_fin$V2 <- factor(droplevels(dis_fin$V2),res_levels)
ord_fin$V2 <- factor(droplevels(ord_fin$V2),res_levels)
mix_fin$V2 <- factor(droplevels(mix_fin$V2),res_levels)


## Creates plots for the relative proportion of residues present in each position of MHC binding peptides
d_plot <- ggplot(dis_fin, aes(x=V2, y = prop)) + geom_bar(stat="identity") + facet_grid(~V1) + theme_bw() + expand_limits(y=-1)+scale_y_continuous(breaks = seq(-1,20,1))+ylab("Proportional residue enrichment\nin MHCII binding peptides")+xlab("Residue")+ theme(axis.text.x = element_text(size=7))
o_plot <- ggplot(ord_fin, aes(x=V2, y = prop)) + geom_bar(stat="identity") + facet_grid(~V1) + theme_bw() + expand_limits(y=-1)+scale_y_continuous(breaks = seq(-1,20,1))+ylab("Proportional residue enrichment\nin MHCII binding peptides")+xlab("Residue")+ theme(axis.text.x = element_text(size=7))
m_plot <- ggplot(mix_fin, aes(x=V2, y = prop)) + geom_bar(stat="identity") + facet_grid(~V1) + theme_bw() + expand_limits(y=-1)+scale_y_continuous(breaks = seq(-1,20,1))+ylab("Proportional residue enrichment\nin MHCII binding peptides")+xlab("Residue")+ theme(axis.text.x = element_text(size=7))

ggsave(file="position_specific_enhancement_MHCII_dis.svg", plot = d_plot, width = 14, height = 4)
ggsave(file="position_specific_enhancement_MHCII_ord.svg", plot = o_plot, width = 14, height = 4)
ggsave(file="position_specific_enhancement_MHCII_mix.svg", plot = m_plot, width = 14, height = 4)


## Create data with relative proportion of residues comparing disordered vs ordered regions
ref_merge <- merge(ref_dis, ref_ord, by=c("V1","V2"))
ref_merge_sub<-subset(ref_merge, ref_merge$V1=="1" & ref_merge$V2 != "*" & ref_merge$V2 != "U")
ref_merge_sub$prop <- (ref_merge_sub$V4.x - ref_merge_sub$V4.y ) / ref_merge_sub$V4.y

## Plot for relative proportion of each residue, ordered according to their properties
ref_merge_sub2 <- ref_merge_sub
#order.pop <- droplevels(reorder(dis_fin$V2, dis_fin$prop))
ref_merge_sub2$V2 <- factor(ref_merge_sub2$V2, res_levels)
comp <- ggplot(ref_merge_sub2, aes(x = V2, y = prop))
comp + geom_bar(stat = "identity")

##Compares MHC binding between disordered and ordered regions, adjusted by residue freq within each region.
comparison<-merge(dis_fin,ord_fin,by=c("V1","V2"))
comparison<-subset(comparison,select = c("V1","V2","prop.x","prop.y"))
comparison$diff<-comparison$prop.x - comparison$prop.y
comp_plot<-ggplot(comparison, aes(x=reorder(V2,dis_fin$prop),y=diff))+geom_bar(stat="identity")+facet_grid(~V1)+theme_bw()

##To analyse binding sequences without classification of disorder/order

M1<-merge(dis,ord,by=c("V1","V2"))
M1<-merge(M1,mix,by=c("V1","V2"))
M1$count<-M1$V3.x+M1$V3.y + M1$V3
M1$prop<-M1$count/(sum(M1$count)/9)*100
M1_ref<-merge(ref_dis,ref_ord,by=c("V1","V2"))
M1_ref<-merge(M1_ref,ref_mix,by=c("V1","V2"))
M1_ref$count<-M1_ref$V3.x+M1_ref$V3.y + M1_ref$V3
M1_ref$prop<-M1_ref$count/(sum(M1_ref$count)/9)*100
M1<-subset(M1,select=c("V1","V2","count","prop"))
M1_ref<-subset(M1_ref,select=c("V1","V2","count","prop"))
M2<-merge(M1,M1_ref,by = c("V1","V2"))
M2$f1<-M2$prop.x / M2$prop.y - 1
M2<-subset(M2,M2$V2 != "*" & M2$V2 != "U")
M2$V2 <- factor(droplevels(M2$V2),res_levels)

#Add colours to plot
M2<-merge(M2,colour_df, by.x = "V2", by.y = "res_levels")
p<-ggplot(M2, aes(x=V2, y = f1, fill=residue_group)) + geom_bar(stat = "identity") + facet_grid(~V1)+theme_bw()+expand_limits(y=-1)+scale_y_continuous(breaks = seq(-1,20,1))+ylab("Proportional residue enrichment\nin MHCII binding peptides")+xlab("Residue") + theme(axis.text.x = element_text(size=7))+ theme(legend.position="none")+ scale_fill_manual(values = colorset_1, labels = labels)
ggsave(file="position_specific_enhancement_MHCII.svg", plot = p, width = 14, height = 4)


#Merge color groups with main data frame
ref_merge_sub2<-merge(ref_merge_sub2, colour_df, by.x = "V2", by.y = "res_levels")

#Generate plot object
comparison_plot <- ggplot(ref_merge_sub2, aes(x = V2, y = prop, fill = residue_group)) + geom_bar(stat = "identity")+scale_y_continuous(breaks = c(-1,-0.5,0,0.5,1))+theme_bw() + scale_fill_manual(values = colorset_1, labels = labels) +ylab("Proportional change in \ndisordered regions")+xlab("Residue") + guides(fill=guide_legend(title=NULL)) + theme(axis.text.x = element_text(size=7))

#Save plot object as svg
ggsave(file="res_freq_comparison.svg", plot = comparison_plot, width = 5, height = 5)

M2<-subset(M2,select=c("V1","V2","f1","residue_group"))
ref_merge_sub2<-subset(ref_merge_sub2,select = c("V1","V2","prop","residue_group"))
scatter_data<-subset(merge(M2,ref_merge_sub2,by = c("V2","residue_group"), all=T), select=c("V1.x","V2","residue_group","f1","prop"))
library(plyr)
scatter_data<-rename(scatter_data,c("V1.x"="res.position","V2"="res","f1"="enrich.mhc","prop"="enrich.dis"))

scatter_plot<-ggplot(scatter_data,aes(x=enrich.dis,y=enrich.mhc, color=residue_group)) + geom_point() + facet_grid(~res.position)+ scale_color_manual(values = colorset_1, labels = labels)+theme_bw() + xlab("Proportional residue enrichment in disordered regions") + ylab("Proportional residue enrichment within \nMHC Class II binding peptides")+ guides(color=guide_legend(title="Residue Type")) + expand_limits(y=-1)+ scale_x_continuous(breaks = c(-1,-0.5,0,0.5,1)) + expand_limits(x=c(-1,1))+geom_hline(aes(y=0), linetype="longdash") + geom_vline(aes(x=0), linetype="longdash")

ggsave(file="scatter_MHCI.svg", plot = scatter_plot, width = 20, height = 4)
