# Supplementary material for: Insights into the Immunological Properties of Intrinsically Disordered Malaria Proteins Using Proteome Scale Predictions
Source: PLoS One. 2015 Oct 29;10(10):e0141729. doi: 10.1371/journal.pone.0141729 (PMC4626106; doi:10.1371/journal.pone.0141729)
Supplement: S1 File — (ZIP) [file pone.0141729.s006.zip › Scripts_final/Results/MHC_distribution/MHC_scrambled_analysis/Scrambled_sequence_generation/random_seq_gen.py]

'''
This short script takes a sequence and accompanying disorder prediction classes,
and randomises the sequences within disordered and ordered regions, whilst retaining
the general disorder/order profile.
The input file for this script needs to be tab separated, and contain the geneID, protein sequence,
and disorder scores as a string.  Each line should contain data for a different protein.
For example:

---------File start:-----
PF3D7_gene_name_1   ABCDEJKSAJKLJK  10001110100000
PF3D7_gene_name_2   BGLOWDJSAJKLJK  10000110101111
PF3D7_gene_name_3   QLEDEJKKDLWSJK  00001110101101
---file end----

The output file is tab-separated, and contains the geneID and randomised sequence.

This module is used to test the effect of protein disorder on predicted MHCI and MHCII binding.
'''

from random import shuffle

#### User adjustable input and output names #####
input_file = 'disorder_seqs.csv'
output_file_head = 'randomized_seq'
#### End user adjustable data ####

def create_map(input_string, selection_criteria):
    '''
    Create a list of residue positions that contain disorder/ordered
    residues, dependent on selection criteria ('1', or '0').
    '''
    feat_map = [x[0] for x in enumerate(list(input_string)) if x[1] == selection_criteria]
    return feat_map
    
def get_residues(selection_criteria, input_string, input_seq):
    '''
    Get all residues within ordered/disordered regions (selection_criteria =='0' or '1').
    Filter based on input_string, get sequence from input_seq.
    Return a list of filtered residues.
    '''
    output_seq = []
    for i, x in enumerate(list(input_string)):
        if x == selection_criteria:
            output_seq.append(input_seq[i])
    return output_seq

def randomise_list(list):
    '''
    Randomly shuffle a given list.
    '''
    shuffle(list)
    return list
    
def process_protein(seq,sel_string):
    '''
    Take a protein sequence and selection criteria as strings,
    and randomise sequences within each selection (ordered/disordered).
    Return a string containing randomised sequence which maintains the feature profile
    passed to this function (sel-string).
    '''
    rand_full_seq = [None] * len(sel_string)
    for sel in ['0','1']:
        feat_map = create_map(sel_string, sel)
        output_seq = get_residues(sel,sel_string,seq)
        rand_seq = randomise_list(output_seq)
        for i, residue in enumerate(rand_seq):
            rand_full_seq[feat_map[i]] = residue
    return ''.join(rand_full_seq)
        
def generate_rand_seq_file(input_filename,output_filename):    
    '''
    Get sequences from file alongside disorder/order feature profiles,
    write randomised sequences to separate output file.
    '''
    with open(input_filename, 'r') as f, open(output_filename, 'wb') as output:
        for line in f:
            line = line.strip().split('\t')
            seq = line[1]
            sel_string = line[2]
            line[0] = line[0] + "   |   dummy_description   "
            line[1] = process_protein(seq,sel_string)
            output.write(bytes(">", 'UTF-8'))
            output.write(bytes('\n'.join(line[0:-1]) + '\n','UTF-8'))
def main():
    '''
    Generate a number of randomly rearranged input files
    '''    
    for i in range(4):
        output_filename = output_file_head + "_" + str(i+1)
        generate_rand_seq_file(input_file, output_filename) 
        
        
if __name__ == '__main__':
    main()
