# Supplementary material for: Insights into the Immunological Properties of Intrinsically Disordered Malaria Proteins Using Proteome Scale Predictions
Source: PLoS One. 2015 Oct 29;10(10):e0141729. doi: 10.1371/journal.pone.0141729 (PMC4626106; doi:10.1371/journal.pone.0141729)
Supplement: S1 File — (ZIP) [file pone.0141729.s006.zip › Scripts_final/Results/MHC_distribution/MHC_scrambled_analysis/Scrambled_sequence_generation/Get_sequences_SQL_calls]

--psql calls to get sequences and disorder profiles for generation of
--scrambled sequences within disordered/ordered regions.
--Run these commands from a psql terminal (start using 'psql -U user plasmosip')
--REMEMBER TO EDIT PATH BELOW TO MATCH YOUR SYSTEM

CREATE VIEW disorder_class AS 
    SELECT 
        Residue,
        ID,
        CASE 
            when Disorder.disopred_score >= 0.5 then '1'
            when Disorder.disopred_score < 0.5 then '0'
            else 'None'
        END AS disorder
    FROM 
        Disorder;
        
CREATE VIEW disorder_string AS
    SELECT ID, string_agg(disorder,'' order by residue) AS dis
        FROM disorder_class
        GROUP BY ID;
        
copy
(
    SELECT Gene_ID.Gene_ID, Protein_Sequence.Protein_Sequence as sequence, disorder_string.dis as dis
        FROM disorder_string 
        INNER JOIN Gene_ID ON
            disorder_string.ID = Gene_ID.ID
        INNER JOIN Protein_Sequence ON
            disorder_string.ID = Protein_Sequence.ID
        ORDER BY Gene_ID.Gene_ID
    )
to '/home/ramsland/Computational_Programs/Scripts_final/Results/MHC_scrambled_analysis/disorder_seqs.csv' (format csv, delimiter E'\t', header false );
